# Supplementary material for: Peripubertal Bisphenol A Exposure Imparts Detrimental Age-Related Changes in Body Composition, Cognition, and Hydrogen Sulfide Production Capacities
Source: Antioxid Redox Signal. 2022 Jun 3;36(16-18):1246–67. doi: 10.1089/ars.2020.8226 (PMC9221154; doi:10.1089/ars.2020.8226)
Supplement: Supplemental data [file Supp_DataFig2.xlsx]

## Sheet: Fig2A BW
February Cohort				B.W. (g)																									BASELINE BW, 5-WK OF AGE
Cage#	Diet	ID#	Ear punch	on diet					off diet																Cage#	Diet	Mouse#	Ear punch	on diet					off diet
				2018-02-04	2018-02-12	2018-02-21	2018-03-01	2018-03-11	2018-05-09	2018-07-02	2018-08-28	2018-10-22	2018-12-19	2019-02-11	2019-03-18	2019-03-25	2019-04-09	2019-04-22	2019-04-24	2019-05-20	2019-06-03	2019-07-01	2019-08-05						2018-02-04	2018-02-12	2018-02-21	2018-03-01	2018-03-11	2018-05-09	2018-07-02	2018-08-28	2018-10-22	2018-12-19	2019-02-11	2019-03-18	2019-03-25	2019-04-09	2019-04-22	2019-04-24	2019-05-20	2019-06-03	2019-07-01	2019-08-05
AGE (wk)			wk	5	6.14286	7.42857	8.57143	10	18.4286	26.1429	34.2857	42.1429	50.4286	58.1429	63.1429	64.1429	66.2857	68.1429	68.4286	72.1429	74.1429	78.1429	83.1429		AGE (wk)			wk	5	5	5	8	5	18.4286	26.1429	34.2857	42.1429	50.4286	58.1429	63.1429	64.1429	66.2857	68.1429	68.4286	72.1429	74.1429	78.1429	83.1429
BPA treatment/ON			wk	0	1	2	3	5	13.4286	21.1429	29.2857	37.1429	45.4286	53.1429	58.1429	59.1429	61.2857	63.1429	63.4286	67.1429	69.1429	73.1429	78.1429		BPA treatment/ON			wk	0	0	0	0	0	0	0	0	0	0	0
BPA treatment/OFF			mo						2.10714	4.03571	6.07143	8.03571	10.1071	12.0357	13.2857	13.5357	14.0714	14.5357	14.6071	15.5357	16.0357	17.0357	18.2857		BPA treatment/OFF			mo
8	CTL	505	TL	15.7	19.4	21.5		24.7	31.2	34.4	37.1	37.4	40.7	41.9	42.2	42.9	43.6	44	44.9	45	44.5	48	48.1		8	CTL	505	TL	15.7	15.7	15.7	15.7	15.7	15.7	15.7	15.7	15.7	15.7	15.7	15.7	15.7	15.7	15.7	15.7	15.7	15.7	15.7	15.7
		506	TR	16.3	19.9	22		20.8	29.8	32.7	36.4	37.4	40.6	42.8	43.1	44	43.7	45	46	47.6	46.3	45.1	47.9				506	TR	16.3	16.3	16.3	16.3	16.3	16.3	16.3	16.3	16.3	16.3	16.3	16.3	16.3	16.3	16.3	16.3	16.3	16.3	16.3	16.3
		507	BL	16.7	19.2	21.5		25.2	30.3	34	37.8	39.4	43.1	45.2	45	46.6	45.9	46.5	47.5	46.3	45.9	50.5	48.8				507	BL	16.7	16.7	16.7	16.7	16.7	16.7	16.7	16.7	16.7	16.7	16.7	16.7	16.7	16.7	16.7	16.7	16.7	16.7	16.7	16.7
		508	BR	17.1	20.4	21.7		25.8	31.5	35.6	37.9	38.8	42.3	44.4	44	45	45.2	45.6	45.6	48.2	47	51.2	51.2				508	BR	17.1	17.1	17.1	17.1	17.1	17.1	17.1	17.1	17.1	17.1	17.1	17.1	17.1	17.1	17.1	17.1	17.1	17.1	17.1	17.1
9	CTL	509	TL	13	19	21.7		23.7	31.2	34.9	36.8	37.8	37.5	39.7	40	40.3	41.2	41.9	42.1	41.9	41.9	45	47.2		9	CTL	509	TL	13	13	13	13	13	13	13	13	13	13	13	13	13	13	13	13	13	13	13	13
		510	TR	9.3	14	16.2		23.6	29.6	32.3	34.7	36	37	38.9	38.1	38.4	39.3	38.4	38.4	32.1	25.8						510	TR	9.3	9.3	9.3	9.3	9.3	9.3	9.3	9.3	9.3	9.3	9.3	9.3	9.3	9.3	9.3	9.3	9.3	9.3	9.3	9.3
		511	BL	14	19.5	22.3		23.2	32.6	37.5	42.7	48	49.7	53	53.6	54.4	57.7	57.6	57	58.3	57.4	63	63				511	BL	14	14	14	14	14	14	14	14	14	14	14	14	14	14	14	14	14	14	14	14
		512	BR	13.4	19.6	22.1		22.6	35.6	40.7	45.5	49.3	50.6	53	53.5	53.2	55.8	56.5	55.6	56.3	55.7	58.4	58.7				512	BR	13.4	13.4	13.4	13.4	13.4	13.4	13.4	13.4	13.4	13.4	13.4	13.4	13.4	13.4	13.4	13.4	13.4	13.4	13.4	13.4
AVG				14.4375	18.875	21.125	#DIV/0!	23.7	31.475	35.2625	38.6125	40.5125	42.6875	44.8625	44.9375	45.6	46.55	46.9375	47.1375	46.9625	45.5625	51.6	52.1286		AVG
SD				2.59116	2.01618	2.01051	#DIV/0!	1.58294	1.93225	2.73858	3.60731	5.1346	5.06626	5.45106	5.74753	5.68632	6.65625	6.73751	6.31776	8.1808	9.64157	6.78651	6.21442		SD
4	LD BPA 250 µg/kg BPA	517	TL	12.8	18.1	19.9		22.1	26.6	29.6	33.6	35.7	37.8	39.1	38.1	38.8	39.2	40.3	39.9	40.7	39.9	41.5	42.7		4	LD BPA 250 µg/kg BPA	517	TL	12.8	12.8	12.8	12.8	12.8	15.7	15.7	15.7	15.7	15.7	15.7	15.7	15.7	15.7	15.7	15.7	15.7	15.7	15.7	15.7
		518	TR	14	18	18.8		20.3	25.8	27.6	31.7	33.8	35.6	36.8	36	36.6	36.8	39.2	38.7	37	37.3	38.5	38.8				518	TR	14	14	14	14	14	16.3	16.3	16.3	16.3	16.3	16.3	16.3	16.3	16.3	16.3	16.3	16.3	16.3	16.3	16.3
		519	BL	16.1	19.9	21.5		23.1	28.7	32.8	35.1	40.3	43	44.8	44.2	44.5	45.2	45.6	45.6	46.9	47	47.1	49.5				519	BL	16.1	16.1	16.1	16.1	16.1	16.7	16.7	16.7	16.7	16.7	16.7	16.7	16.7	16.7	16.7	16.7	16.7	16.7	16.7	16.7
		520	BR	15.5	20.2	21.8		24.2	30	34.7	36.5	41.5	45.7	47	46.6	47	46.6	48	47.6	48.2	49.1	50.6	52.9				520	BR	15.5	15.5	15.5	15.5	15.5	17.1	17.1	17.1	17.1	17.1	17.1	17.1	17.1	17.1	17.1	17.1	17.1	17.1	17.1	17.1
5	LD BPA 250 µg/kg BPA	521	TL	16.6	19.1	21.1		23.5	27.2	30.9	33.8	37	39.9	40.9	41.8	41.9	43.3	43.2	43.6	43.4	42.7	47.4	48.4		5	LD BPA 250 µg/kg BPA	521	TL	16.6	16.6	16.6	16.6	16.6	13	13	13	13	13	13	13	13	13	13	13	13	13	13	13
		522	TR	14.6	20.8	24		28.5	37.4	46.8	50.5	54.5	56.7	57.8	58	59.9	60.4	60	59	59.9	60.9	62.6	60.7				522	TR	14.6	14.6	14.6	14.6	14.6	9.3	9.3	9.3	9.3	9.3	9.3	9.3	9.3	9.3	9.3	9.3	9.3	9.3	9.3	9.3
		523	BL	17.3	21.2	21.5		24.9	28.1	33.1	37.2	41.3	44.9	45.4	45.9	46.5	49.4	49.3	48.3	49	49.4	52.3	51.5				523	BL	17.3	17.3	17.3	17.3	17.3	14	14	14	14	14	14	14	14	14	14	14	14	14	14	14
		524	BR	17.3	19.9	22		24.2	28.3	31.6	35.4	38.9	42	43.3	44.5	44.6	46.7	46.8	46	48.1	47.1	50.3	49.8				524	BR	17.3	17.3	17.3	17.3	17.3	13.4	13.4	13.4	13.4	13.4	13.4	13.4	13.4	13.4	13.4	13.4	13.4	13.4	13.4	13.4
AVG				15.525	19.65	21.325	#DIV/0!	23.85	29.0125	33.3875	36.725	40.375	43.2	44.3875	44.3875	44.975	45.95	46.55	46.0875	46.65	46.675	48.7875	49.2875		AVG
SD				1.62107	1.16986	1.52854	#DIV/0!	2.37005	3.62902	5.84647	5.83089	6.32789	6.44404	6.40077	6.64518	7.04349	7.15701	6.50099	6.24739	6.81113	7.22629	7.29392	6.57559		SD
6	HD BPA 250 mg/kg BPA	529	TL	17	17.3	21.5		25	29.2	34.5	41	48.6	50	52.3	54.4	55.3	56.4	56.6	55.6	56.6	57.5	60.8	60		6	HD BPA 250 mg/kg BPA	529	TL	17	17	17	17	17	15.7	15.7	15.7	15.7	15.7	15.7	15.7	15.7	15.7	15.7	15.7	15.7	15.7	15.7	15.7
		530	TR	16.3	16.7	20.3		23.7	29.6	32.3	36.8	38.9	40.9	41.8	42	42.7	41.6	43.8	43.9	43.9	42.6	47	48.2				530	TR	16.3	16.3	16.3	16.3	16.3	16.3	16.3	16.3	16.3	16.3	16.3	16.3	16.3	16.3	16.3	16.3	16.3	16.3	16.3	16.3
		531	BL	16.2	15.9	19		21.2	25.8	29	33	35.3	38	39.3	39.6	39.3	40.7	39.6	40	40.4	39.5	41.6	43.9				531	BL	16.2	16.2	16.2	16.2	16.2	16.7	16.7	16.7	16.7	16.7	16.7	16.7	16.7	16.7	16.7	16.7	16.7	16.7	16.7	16.7
		532	BR	13.3	15.5	20.2		24	30.2	33.5	35.6	38.9	41.5	41.2	43.7	43.9	43.9	44.5	44	44.9	44.8	48	48.7				532	BR	13.3	13.3	13.3	13.3	13.3	17.1	17.1	17.1	17.1	17.1	17.1	17.1	17.1	17.1	17.1	17.1	17.1	17.1	17.1	17.1
7	HD BPA 250 mg/kg BPA	533	TL	14.2	18.5	20.1		22.3	28.2	29.9	35.3	38.2	40.5	41.5	42.6	44.2	43.8	45.5	46.3	46.1	46.4	48.8	50.4		7	HD BPA 250 mg/kg BPA	533	TL	14.2	14.2	14.2	14.2	14.2	13	13	13	13	13	13	13	13	13	13	13	13	13	13	13
		534	TR	16.5	21.1	22.5		24.4	31.2	32.9	35	39.3	41.5	42.6	42.9	43.7	43.7	46.1	46.8	46.1	45.7	48.1	49.7				534	TR	16.5	16.5	16.5	16.5	16.5	9.3	9.3	9.3	9.3	9.3	9.3	9.3	9.3	9.3	9.3	9.3	9.3	9.3	9.3	9.3
		535	BL	15.1	22.6	23.8		26.9	36.3	36.5	40.2	44.2	48.7	51.9	52.2	52.3	53.7	54.7	54.4	55.6	54.3	56	57.8				535	BL	15.1	15.1	15.1	15.1	15.1	14	14	14	14	14	14	14	14	14	14	14	14	14	14	14
		536	BR	15.1	19.8	21.5		22.7	26.5	28	33.6	36.6	39	39.8	40.1	41.6	42	43.1	43.7	42.6	41.3	42.1	42.3				536	BR	15.1	15.1	15.1	15.1	15.1	13.4	13.4	13.4	13.4	13.4	13.4	13.4	13.4	13.4	13.4	13.4	13.4	13.4	13.4	13.4
AVG				15.4625	18.425	21.1125	#DIV/0!	23.775	29.625	32.075	36.3125	40	42.5125	43.8	44.6875	45.375	45.725	46.7375	46.8375	47.025	46.5125	49.05	50.125		AVG
SD				1.26597	2.55385	1.53198	#DIV/0!	1.75967	3.25082	2.90357	2.90095	4.3326	4.40371	5.23177	5.52202	5.49201	5.91409	5.86051	5.44503	5.91215	6.28637	6.50758	6.1225		SD
															blood pressure measure 1st	blood pressure measure 2nd	canula before: 34.25g	Diet consumption expt		behavior handling		Nest building expt
																	canula after: 38.32g
[truncated: 23 more columns]

## Sheet: Fig2B Young LM
August Cohort					LEAN MASS (g)				B.W. (g)				LM/BW				BASELINE LM/BW, 5-WK OF AGE				LM/BW, RELATIVE TO 5-WK OF AGE
Cage#	Diet	ID#	Ear punch	DOB	EXPT DATE				EXPT DATE				EXPT DATE				EXPT DATE				EXPT DATE
				2018-07-20	2018-08-24	2018-09-07	2018-09-28		2018-08-24	2018-09-07	2018-09-28		2018-08-24	2018-09-07	2018-09-28		2018-08-24	2018-08-24	2018-08-24		2018-08-24	2018-09-07	2018-09-28
AGE (wk)			wk		5	7	10		5	7	10		5	7	10		5	5	5		5	7	10
BPA treatment/ON			wk		0	2	5		0	2	5		0	2	5		0	0	0		0	2	5
10	CTL	537	TL		18.12	20.92	23.8		21.9	26.5	30.5		0.827397	0.789434	0.780328		0.827397	0.827397	0.827397		1	0.954117	0.943111
10	CTL	538	TR		12.92	15.56	18.76		15.5	18.9	22.2		0.833548	0.82328	0.845045		0.833548	0.833548	0.833548		1	0.987682	1.01379
10	CTL	539	BL		11.7	15.67	18.64		14.2	18.2	21.4		0.823944	0.860989	0.871028		0.823944	0.823944	0.823944		1	1.04496	1.05715
10	CTL	540	BR		15.1	18.46	22.15		17.5	22.2	25.6		0.862857	0.831532	0.865234		0.862857	0.862857	0.862857		1	0.963695	1.00276
10	CTL	541	TLTR		15.36	18.46	21.18		18.6	22.3	26.1		0.825806	0.827803	0.811494		0.825806	0.825806	0.825806		1	1.00242	0.982669
11	LD BPA	542	TL		19.75	21.75	25.88		25.3	29.2	34.5		0.780632	0.744863	0.750145		0.780632	0.780632	0.780632		1	0.954179	0.960945
11	LD BPA	543	TR		13.47	16.03	18.97		16	19.8	22.9		0.841875	0.809596	0.828384		0.841875	0.841875	0.841875		1	0.961658	0.983975
11	LD BPA	544	BL		15.02	16.51	20.9		17.7	19.4	26.2		0.848588	0.851031	0.79771		0.848588	0.848588	0.848588		1	1.00288	0.940044
11	LD BPA	545	BR		11.61	13.04	17.96		13.5	15	21.3		0.86	0.869333	0.843192		0.86	0.86	0.86		1	1.01085	0.980456
11	LD BPA	546	TLTR		14.87	19.83	23.44		17.6	23.7	28		0.844886	0.836709	0.837143		0.844886	0.844886	0.844886		1	0.990321	0.990835
12	HD BPA	547	TL		15.22	18.34	21.39		18	21.1	24.9		0.845556	0.869194	0.859036		0.845556	0.845556	0.845556		1	1.02796	1.01594
12	HD BPA	548	TR		15.86	18.19	21.45		18.9	22.8	25.9		0.839153	0.797807	0.828185		0.839153	0.839153	0.839153		1	0.950728	0.98693
12	HD BPA	549	BL		14.88	18.77	21.37		18.2	22.1	27.2		0.817582	0.849321	0.785662		0.817582	0.817582	0.817582		1	1.03882	0.960957
12	HD BPA	550	BR		13.44	17.21	20.43		16.4	20.6	24.2		0.819512	0.835437	0.844215		0.819512	0.819512	0.819512		1	1.01943	1.03014
12	HD BPA	551	TLTR		14.15	15.1	18.09		17.2	18.8	22.4		0.822674	0.803191	0.807589		0.822674	0.822674	0.822674		1	0.976318	0.981663

## Sheet: Fig2C Young FM
August Cohort					FAT MASS (g)				B.W. (g)				LM/BW				BASELINE LM/BW, 5-WK OF AGE				FM/BW, RELATIVE TO 5-WK OF AGE
Cage#	Diet	ID#	Ear punch	DOB	EXPT DATE				EXPT DATE				EXPT DATE				EXPT DATE				EXPT DATE
				2018-07-20	2018-08-24	2018-09-07	2018-09-28		2018-08-24	2018-09-07	2018-09-28		2018-08-24	2018-09-07	2018-09-28		2018-08-24	2018-08-24	2018-08-24		2018-08-24	2018-09-07	2018-09-28
AGE (wk)			wk		5	7	10		5	7	10		5	7	10		5	5	5		5	7	10
BPA treatment/ON			wk		0	2	5		0	2	5		0	2	5		0	0	0		0	2	5
10	CTL	537	TL		1.43	3.12	4.64		21.9	26.5	30.5		0.0652968	0.117736	0.152131		0.0652968	0.0652968	0.0652968		1	1.80309	2.32984
10	CTL	538	TR		0.82	1.11	1.48		15.5	18.9	22.2		0.0529032	0.0587302	0.0666667		0.0529032	0.0529032	0.0529032		1	1.11014	1.26016
10	CTL	539	BL		0.89	0.76	1.17		14.2	18.2	21.4		0.0626761	0.0417582	0.0546729		0.0626761	0.0626761	0.0626761		1	0.666255	0.872309
10	CTL	540	BR		0.92	1.68	1.71		17.5	22.2	25.6		0.0525714	0.0756757	0.0667969		0.0525714	0.0525714	0.0525714		1	1.43948	1.27059
10	CTL	541	TLTR		1.22	1.67	2.7		18.6	22.3	26.1		0.0655914	0.0748879	0.103448		0.0655914	0.0655914	0.0655914		1	1.14173	1.57716
11	LD BPA	542	TL		2.74	4.85	5.81		25.3	29.2	34.5		0.1083	0.166096	0.168406		0.1083	0.1083	0.1083		1	1.53366	1.55499
11	LD BPA	543	TR		1.21	1.5	2.15		16	19.8	22.9		0.075625	0.0757576	0.0938865		0.075625	0.075625	0.075625		1	1.00175	1.24147
11	LD BPA	544	BL		1.7	1.45	3.31		17.7	19.4	26.2		0.0960452	0.0747423	0.126336		0.0960452	0.0960452	0.0960452		1	0.778199	1.31538
11	LD BPA	545	BR		0.87	0.58	1.78		13.5	15	21.3		0.0644444	0.0386667	0.0835681		0.0644444	0.0644444	0.0644444		1	0.6	1.29675
11	LD BPA	546	TLTR		1.34	1.99	2.92		17.6	23.7	28		0.0761364	0.0839662	0.104286		0.0761364	0.0761364	0.0761364		1	1.10284	1.36972
12	HD BPA	547	TL		1.26	1.15	2.3		18	21.1	24.9		0.07	0.0545024	0.0923695		0.07	0.07	0.07		1	0.778605	1.31956
12	HD BPA	548	TR		1.76	2.48	2.64		18.9	22.8	25.9		0.0931217	0.108772	0.101931		0.0931217	0.0931217	0.0931217		1	1.16806	1.09459
12	HD BPA	549	BL		1.74	2.08	3.7		18.2	22.1	27.2		0.0956044	0.0941176	0.136029		0.0956044	0.0956044	0.0956044		1	0.984449	1.42284
12	HD BPA	550	BR		1.48	1.59	2.28		16.4	20.6	24.2		0.0902439	0.0771845	0.0942149		0.0902439	0.0902439	0.0902439		1	0.855287	1.044
12	HD BPA	551	TLTR		1.7	2.11	2.71		17.2	18.8	22.4		0.0988372	0.112234	0.120982		0.0988372	0.0988372	0.0988372		1	1.13554	1.22405

## Sheet: Fig2D Aged LM
February Cohort				LEAN MASS (g)											B.W. (g)											LM/BW, OFF BPA											BASELINE LM/BW, 26-WK OF AGE											LM/BW, RELATIVE TO 26-WK OF AGE
Cage#	Diet	ID#	Ear punch	on diet		off diet									on diet		off diet									on diet		off diet									on diet		off diet									on diet
				2018-02-04	2018-03-11	2018-05-09	2018-07-02	2018-08-28	2018-10-22	2018-12-19	2019-02-11	2019-06-03	2019-08-05		2018-02-04	2018-03-11	2018-05-09	2018-07-02	2018-08-28	2018-10-22	2018-12-19	2019-02-11	2019-06-03	2019-08-05		2018-02-04	2018-03-11	2018-05-09	2018-07-02	2018-08-28	2018-10-22	2018-12-19	2019-02-11	2019-06-03	2019-08-05					2018-07-02	2018-07-02	2018-07-02	2018-07-02	2018-07-02	2018-07-02	2018-07-02		2018-02-04	2018-03-11
AGE (wk)			wk	5	10	18.4286	26.1429	34.2857	42.1429	50.4286	58.1429	74.1429	83.1429		5	10	18.4286	26.1429	34.2857	42.1429	50.4286	58.1429	74.1429	83.1429		5	10	18.4286	26.1429	34.2857	42.1429	50.4286	58.1429	74.1429	83.1429					26.1429	26.1429	26.1429	26.1429	26.1429	26.1429	26.1429		5	10
BPA treatment/ON (wk)			wk	0	5	13.4286	21.1429	29.2857	37.1429	45.4286	53.1429	69.1429	78.1429		0	5	13.4286	21.1429	29.2857	37.1429	45.4286	53.1429	69.1429	78.1429		0	5	13.4286	21.1429	29.2857	37.1429	45.4286	53.1429	69.1429	78.1429					21.1429	21.1429	21.1429	21.1429	21.1429	21.1429	21.1429		0	5
BPA treatment/OFF (mo)			mo			2.10714	4.03571	6.07143	8.03571	10.1071	12.0357	16.0357	18.2857				2.10714	4.03571	6.07143	8.03571	10.1071	12.0357	16.0357	18.2857				2.10714	4.03571	6.07143	8.03571	10.1071	12.0357	16.0357	18.2857					4.03571	4.03571	4.03571	4.03571	4.03571	4.03571	4.03571
8	CTL	505	TL				24.1	25.62	24.83	25.37	26.12	27.64	28.84					34.4	37.1	37.4	40.7	41.9	44.5	48.1					0.700581	0.690566	0.663904	0.623342	0.623389	0.621124	0.599584					0.700581	0.700581	0.700581	0.700581	0.700581	0.700581	0.700581
		506	TR				23.42	23.56	23.95	24.02	24.78	26.75	27.18					32.7	36.4	37.4	40.6	42.8	46.3	47.9					0.716208	0.647253	0.640374	0.591626	0.578972	0.577754	0.567432					0.716208	0.716208	0.716208	0.716208	0.716208	0.716208	0.716208
		507	BL				23.58	24.6	25.07	25.8	27.24	28.78	29.15					34	37.8	39.4	43.1	45.2	45.9	48.8					0.693529	0.650794	0.636294	0.598608	0.602655	0.627015	0.597336					0.693529	0.693529	0.693529	0.693529	0.693529	0.693529	0.693529
		508	BR				23.29	24.12	24.15	24.57	26.37	28.15	29.5					35.6	37.9	38.8	42.3	44.4	47	51.2					0.654213	0.636412	0.622423	0.580851	0.593919	0.598936	0.576172					0.654213	0.654213	0.654213	0.654213	0.654213	0.654213	0.654213
9	CTL	509	TL				26.3	25.93	25.9	26.24	26.41	27.37	27.37					34.9	36.8	37.8	37.5	39.7	41.9	47.2					0.753582	0.70462	0.685185	0.699733	0.665239	0.653222	0.579873					0.753582	0.753582	0.753582	0.753582	0.753582	0.753582	0.753582
		510	TR				27.68	27.43	28.18	28.43	28.7	22.54						32.3	34.7	36	37	38.9	25.8						0.856966	0.79049	0.782778	0.768378	0.737789	0.873643						0.856966	0.856966	0.856966	0.856966	0.856966	0.856966	0.856966
		511	BL				24.72	25.96	26.94	27.38	28.94	32.42	32.74					37.5	42.7	48	49.7	53	57.4	63					0.6592	0.607963	0.56125	0.550905	0.546038	0.564808	0.519683					0.6592	0.6592	0.6592	0.6592	0.6592	0.6592	0.6592
		512	BR				26.5	27.25	28.58	28.86	29.89	32.39	31.28					40.7	45.5	49.3	50.6	53	55.7	58.7					0.651106	0.598901	0.579716	0.570356	0.563962	0.581508	0.532879					0.651106	0.651106	0.651106	0.651106	0.651106	0.651106	0.651106
AVG							24.9487	25.5588	25.95	26.3337	27.3062	28.255	29.4371					35.2625	38.6125	40.5125	42.6875	44.8625	45.5625	52.1286					0.710673	0.665875	0.646491	0.622975	0.613995	0.637251	0.567566					0.710673	0.710673	0.710673	0.710673	0.710673	0.710673	0.710673
SD							1.66591	1.39636	1.77849	1.75489	1.72216	3.18074	2.00482					2.73858	3.60731	5.1346	5.06626	5.45106	9.64157	6.21442					0.0687174	0.0620154	0.0684733	0.0740153	0.0620126	0.0999031	0.0306403					0.0687174	0.0687174	0.0687174	0.0687174	0.0687174	0.0687174	0.0687174
4	LD BPA 250 µg/kg BPA	517	TL				22.18	22.46	22.92	23.26	24.27	24.72	24.29					29.6	33.6	35.7	37.8	39.1	39.9	42.7					0.749324	0.668452	0.642017	0.615344	0.620716	0.619549	0.568852					0.749324	0.749324	0.749324	0.749324	0.749324	0.749324	0.749324
		518	TR				22.15	22.34	22.97	23.25	24.12	24.59	24.41					27.6	31.7	33.8	35.6	36.8	37.3	38.8					0.802536	0.704732	0.679586	0.65309	0.655435	0.659249	0.629124					0.802536	0.802536	0.802536	0.802536	0.802536	0.802536	0.802536
		519	BL				23.43	23.27	24.31	24.77	26.02	27.03	27.38					32.8	35.1	40.3	43	44.8	47	49.5					0.714329	0.662963	0.603226	0.576047	0.580804	0.575106	0.553131					0.714329	0.714329	0.714329	0.714329	0.714329	0.714329	0.714329
		520	BR				23.95	24.43	25.31	25.87	26.96	28.92	29.41					34.7	36.5	41.5	45.7	47	49.1	52.9					0.690202	0.669315	0.60988	0.566083	0.573617	0.589002	0.555955					0.690202	0.690202	0.690202	0.690202	0.690202	0.690202	0.690202
5	LD BPA 250 µg/kg BPA	521	TL				23.19	22.95	23.41	23.7	24.71	25.49	27.43					30.9	33.8	37	39.9	40.9	42.7	48.4					0.750485	0.678994	0.632703	0.593985	0.604156	0.596956	0.566736					0.750485	0.750485	0.750485	0.750485	0.750485	0.750485	0.750485
		522	TR				27.88	29.79	31.32	31.27	31.98	35.47	32.04					46.8	50.5	54.5	56.7	57.8	60.9	60.7					0.595726	0.589901	0.574679	0.551499	0.553287	0.58243	0.527842					0.595726	0.595726	0.595726	0.595726	0.595726	0.595726	0.595726
		523	BL				23.24	23.93	25.28	25.54	26.78	28.28	28.5					33.1	37.2	41.3	44.9	45.4	49.4	51.5					0.702115	0.64328	0.612107	0.56882	0.589868	0.57247	0.553398					0.702115	0.702115	0.702115	0.702115	0.702115	0.702115	0.702115
		524	BR				22.24	22.83	23.47	23.81	24.78	26.71	26.71					31.6	35.4	38.9	42	43.3	47.1	49.8					0.703797	0.644915	0.603342	0.566905	0.572286	0.567091	0.536345					0.703797	0.703797	0.703797	0.703797	0.703797	0.703797	0.703797
AVG							23.5325	24	24.8738	25.1837	26.2025	27.6513	27.5212					33.3875	36.725	40.375	43.2	44.3875	46.675	49.2875					0.713564	0.657819	0.619692	0.586471	0.593771	0.595232	0.561423					0.713564	0.713564	0.713564	0.713564	0.713564	0.713564	0.713564
SD							1.87843	2.44498	2.77184	2.65493	2.58132	3.52632	2.55655					5.84647	5.83089	6.32789	6.44404	6.40077	7.22629	6.57559					0.0600197	0.033619	0.0315627	0.0333166	0.0323517	0.0307298	0.0306744					0.0600197	0.0600197	0.0600197	0.0600197	0.0600197	0.0600197	0.0600197
6	HD BPA 250 mg/kg BPA	529	TL				24.42	25.86	27.96	29.08	30.77	33.83	33.32					34.5	41	48.6	50	52.3	57.5	60					0.707826	0.630732	0.575309	0.5816	0.588337	0.588348	0.555333					0.707826	0.707826	0.707826	0.707826	0.707826	0.707826	0.707826
		530	TR				23.01	24.24	24.71	24.66	26.23	26.47	27.27					32.3	36.8	38.9	40.9	41.8	42.6	48.2					0.712384	0.658696	0.635219	0.602934	0.627512	0.621362	0.565768					0.712384	0.712384	0.712384	0.712384	0.712384	0.712384	0.712384
		531	BL				21.71	22.8	23.08	23.14	24.59	24.79	25.05					29	33	35.3	38	39.3	39.5	43.9					0.748621	0.690909	0.653824	0.608947	0.6257	0.627595	0.570615					0.748621	0.748621	0.748621	0.748621	0.748621	0.748621	0.748621
		532	BR				25.14	24.74	25.31	25.44	25.87	27.23	27.36					33.5	35.6	38.9	41.5	41.2	44.8	48.7					0.750448	0.694944	0.650643	0.613012	0.627913	0.607813	0.561807					0.750448	0.750448	0.750448	0.750448	0.750448	0.750448	0.750448
7	HD BPA 250 mg/kg BPA	533	TL				22.61	24.03	24.82	25.46	26.04	28.13	27.85					29.9	35.3	38.2	40.5	41.5	46.4	50.4					0.756187	0.680737	0.649738	0.628642	0.62747	0.60625	0.552579					0.756187	0.756187	0.756187	0.756187	0.756187	0.756187	0.756187
		534	TR				23.13	23.26	24.69	25.48	26.12	27.42	27.87					32.9	35	39.3	41.5	42.6	45.7	49.7					0.70304	0.664571	0.628244	0.613976	0.613146	0.6	0.560765					0.70304	0.70304	0.70304	0.70304	0.70304	0.70304	0.70304
		535	BL				25.88	26.44	27.37	27.87	30.95	32.89	32.22					36.5	40.2	44.2	48.7	51.9	54.3	57.8					0.709041	0.657711	0.619231	0.572279	0.596339	0.605709	0.557439					0.709041	0.709041	0.709041	0.709041	0.709041	0.709041	0.709041
		536	BR				22.1	23.46	24.28	25.29	25.92	26.6	25.46					28	33.6	36.6	39	39.8	41.3	42.3					0.789286	0.698214	0.663388	0.648462	0.651256	0.644068	0.601891					0.789286	0.789286	0.789286	0.789286	0.789286	0.789286	0.789286
AVG							23.5	24.3537	25.2775	25.8025	27.0613	28.42	28.3					32.075	36.3125	40	42.5125	43.8	46.5125	50.125					0.734604	0.672064	0.634449	0.608732	0.619709	0.612643	0.565775					0.734604	0.734604	0.734604	0.734604	0.734604	0.734604	0.734604
SD							1.48966	1.2704	1.61581	1.85265	2.40017	3.20805	2.96472					2.90357	2.90095	4.3326	4.40371	5.23177	6.28637	6.1225					0.0310851	0.023259	0.0279723	0.0242583	0.019975	0.0175234	0.0156812					0.0310851	0.0310851	0.0310851	0.0310851	0.0310851	0.0310851	0.0310851
[truncated: 8 more columns]

## Sheet: Fig2E Aged FM
February Cohort				FAT MASS (g)											B.W. (g)											FM/BW											BASELINE FM/BW, 26-WK OF AGE											FM/BW, RELATIVE TO 26-WK OF AGE
Cage#	Diet	ID#	Ear punch	on diet		off diet									on diet		off diet									on diet		off diet									on diet		off diet									on diet
				2018-02-04	2018-03-11	2018-05-09	2018-07-02	2018-08-28	2018-10-22	2018-12-19	2019-02-11	2019-06-03	2019-08-05		2018-02-04	2018-03-11	2018-05-09	2018-07-02	2018-08-28	2018-10-22	2018-12-19	2019-02-11	2019-06-03	2019-08-05		2018-02-04	2018-03-11	2018-05-09	2018-07-02	2018-08-28	2018-10-22	2018-12-19	2019-02-11	2019-06-03	2019-08-05					2018-07-02	2018-07-02	2018-07-02	2018-07-02	2018-07-02	2018-07-02	2018-07-02		2018-02-04	2018-03-11
AGE (wk)			wk	5	10	18.4286	26.1429	34.2857	42.1429	50.4286	58.1429	74.1429	83.1429		5	10	18.4286	26.1429	34.2857	42.1429	50.4286	58.1429	74.1429	83.1429		5	10	18.4286	26.1429	34.2857	42.1429	50.4286	58.1429	74.1429	83.1429					26.1429	26.1429	26.1429	26.1429	26.1429	26.1429	26.1429		5	10
BPA treatment/ON			wk	0	5	13.4286	21.1429	29.2857	37.1429	45.4286	53.1429	69.1429	78.1429		0	5	13.4286	21.1429	29.2857	37.1429	45.4286	53.1429	69.1429	78.1429		0	5	13.4286	21.1429	29.2857	37.1429	45.4286	53.1429	69.1429	78.1429					21.1429	21.1429	21.1429	21.1429	21.1429	21.1429	21.1429		0	5
BPA treatment/OFF			mo			2.10714	4.03571	6.07143	8.03571	10.1071	12.0357	16.0357	18.2857				2.10714	4.03571	6.07143	8.03571	10.1071	12.0357	16.0357	18.2857				2.10714	4.03571	6.07143	8.03571	10.1071	12.0357	16.0357	18.2857					4.03571	4.03571	4.03571	4.03571	4.03571	4.03571	4.03571
8	CTL	505	TL				7.93	8.9	9.61	11.52	13.43	14.62	16.98					34.4	37.1	37.4	40.7	41.9	44.5	48.1					0.230523	0.239892	0.256952	0.283047	0.320525	0.328539	0.353015					0.230523	0.230523	0.230523	0.230523	0.230523	0.230523	0.230523
		506	TR				7.2	10.3	10.41	13.15	15.82	17.23	17.75					32.7	36.4	37.4	40.6	42.8	46.3	47.9					0.220183	0.282967	0.278342	0.323892	0.369626	0.372138	0.370564					0.220183	0.220183	0.220183	0.220183	0.220183	0.220183	0.220183
		507	BL				7.56	10.74	11.37	13.86	15.47	14.74	16.65					34	37.8	39.4	43.1	45.2	45.9	48.8					0.222353	0.284127	0.288579	0.321578	0.342257	0.321133	0.341189					0.222353	0.222353	0.222353	0.222353	0.222353	0.222353	0.222353
		508	BR				9.51	11.43	11.6	14.06	15.66	17.03	18.36					35.6	37.9	38.8	42.3	44.4	47	51.2					0.267135	0.301583	0.298969	0.332388	0.352703	0.36234	0.358594					0.267135	0.267135	0.267135	0.267135	0.267135	0.267135	0.267135
9	CTL	509	TL				6.59	8.61	8.8	7.51	10.68	13.06	16.81					34.9	36.8	37.8	37.5	39.7	41.9	47.2					0.188825	0.233967	0.232804	0.200267	0.269018	0.311695	0.356144					0.188825	0.188825	0.188825	0.188825	0.188825	0.188825	0.188825
		510	TR				3.17	4.3	5.37	4.73	7.71	1.17						32.3	34.7	36	37	38.9	25.8						0.0981424	0.123919	0.149167	0.127838	0.198201	0.0453488						0.0981424	0.0981424	0.0981424	0.0981424	0.0981424	0.0981424	0.0981424
		511	BL				10.12	14.22	18	17.87	21.15	24.15	26.36					37.5	42.7	48	49.7	53	57.4	63					0.269867	0.333021	0.375	0.359557	0.399057	0.420732	0.418413					0.269867	0.269867	0.269867	0.269867	0.269867	0.269867	0.269867
		512	BR				11.83	15.96	18.11	18.18	20.34	22.11	23.16					40.7	45.5	49.3	50.6	53	55.7	58.7					0.290663	0.350769	0.367343	0.359289	0.383774	0.396948	0.394549					0.290663	0.290663	0.290663	0.290663	0.290663	0.290663	0.290663
AVG							7.98875	10.5575	11.6587	12.61	15.0325	15.5137	19.4386					35.2625	38.6125	40.5125	42.6875	44.8625	45.5625	52.1286					0.223462	0.268781	0.280894	0.288482	0.329395	0.319859	0.370352					0.223462	0.223462	0.223462	0.223462	0.223462	0.223462	0.223462
SD							2.60762	3.56888	4.39796	4.65896	4.50286	6.93337	3.79693					2.73858	3.60731	5.1346	5.06626	5.45106	9.64157	6.21442					0.0604073	0.0711066	0.0726632	0.0827735	0.0666259	0.117203	0.0270388					0.0604073	0.0604073	0.0604073	0.0604073	0.0604073	0.0604073	0.0604073
4	LD BPA 250 µg/kg BPA	517	TL				6.01	8.69	10.55	11.09	12.74	13.27	15					29.6	33.6	35.7	37.8	39.1	39.9	42.7					0.203041	0.258631	0.295518	0.293386	0.325831	0.332581	0.351288					0.203041	0.203041	0.203041	0.203041	0.203041	0.203041	0.203041
		518	TR				4.28	7.14	8.59	9.28	10.86	10.53	11.01					27.6	31.7	33.8	35.6	36.8	37.3	38.8					0.155072	0.225237	0.254142	0.260674	0.295109	0.282306	0.283763					0.155072	0.155072	0.155072	0.155072	0.155072	0.155072	0.155072
		519	BL				7.84	9.49	13.42	14.88	16.73	17.76	18.69					32.8	35.1	40.3	43	44.8	47	49.5					0.239024	0.27037	0.333002	0.346047	0.373438	0.377872	0.377576					0.239024	0.239024	0.239024	0.239024	0.239024	0.239024	0.239024
		520	BR				9.23	9.58	13.67	15.78	17.64	17.93	19.39					34.7	36.5	41.5	45.7	47	49.1	52.9					0.265994	0.262466	0.329398	0.345295	0.375319	0.365173	0.366541					0.265994	0.265994	0.265994	0.265994	0.265994	0.265994	0.265994
5	LD BPA 250 µg/kg BPA	521	TL				6.73	8.16	11.19	12.9	14.07	15.56	17.77					30.9	33.8	37	39.9	40.9	42.7	48.4					0.217799	0.24142	0.302432	0.323308	0.34401	0.364403	0.367149					0.217799	0.217799	0.217799	0.217799	0.217799	0.217799	0.217799
		522	TR				17.04	16.74	20.02	20.84	23.32	24.96	23.72					46.8	50.5	54.5	56.7	57.8	60.9	60.7					0.364103	0.331485	0.367339	0.367549	0.40346	0.409852	0.390774					0.364103	0.364103	0.364103	0.364103	0.364103	0.364103	0.364103
		523	BL				7.93	10.54	13.66	15.41	16.52	19.32	19.36					33.1	37.2	41.3	44.9	45.4	49.4	51.5					0.239577	0.283333	0.330751	0.343207	0.363877	0.391093	0.375922					0.239577	0.239577	0.239577	0.239577	0.239577	0.239577	0.239577
		524	BR				7.39	9.99	13.01	14.93	16.52	19.09	19.38					31.6	35.4	38.9	42	43.3	47.1	49.8					0.233861	0.282203	0.334447	0.355476	0.381524	0.405308	0.389157					0.233861	0.233861	0.233861	0.233861	0.233861	0.233861	0.233861
AVG							8.30625	10.0412	13.0137	14.3887	16.05	17.3025	18.04					33.3875	36.725	40.375	43.2	44.3875	46.675	49.2875					0.239809	0.269393	0.318379	0.329368	0.357821	0.366074	0.362771					0.239809	0.239809	0.239809	0.239809	0.239809	0.239809	0.239809
SD							3.82283	2.9136	3.36084	3.47088	3.74352	4.33705	3.71831					5.84647	5.83089	6.32789	6.44404	6.40077	7.22629	6.57559					0.0599848	0.0318723	0.0339052	0.0356832	0.0345965	0.0420263	0.0343928					0.0599848	0.0599848	0.0599848	0.0599848	0.0599848	0.0599848	0.0599848
6	HD BPA 250 mg/kg BPA	529	TL				7.82	11.98	17.63	17.07	19.4	21.68	22.27					34.5	41	48.6	50	52.3	57.5	60					0.226667	0.292195	0.362757	0.3414	0.370937	0.377043	0.371167					0.226667	0.226667	0.226667	0.226667	0.226667	0.226667	0.226667
		530	TR				6.92	8.92	11.9	12.89	13.86	14.34	17.34					32.3	36.8	38.9	40.9	41.8	42.6	48.2					0.214241	0.242391	0.305913	0.315159	0.331579	0.33662	0.359751					0.214241	0.214241	0.214241	0.214241	0.214241	0.214241	0.214241
		531	BL				5.21	7.88	10.28	10.94	12.91	12.71	15.31					29	33	35.3	38	39.3	39.5	43.9					0.179655	0.238788	0.291218	0.287895	0.328499	0.321772	0.348747					0.179655	0.179655	0.179655	0.179655	0.179655	0.179655	0.179655
		532	BR				6.81	8.77	11.27	12.57	13.23	15.77	17.97					33.5	35.6	38.9	41.5	41.2	44.8	48.7					0.203284	0.246348	0.289717	0.302892	0.321117	0.352009	0.368994					0.203284	0.203284	0.203284	0.203284	0.203284	0.203284	0.203284
7	HD BPA 250 mg/kg BPA	533	TL				5.57	8.43	11.27	12.31	13.63	16.64	18.73					29.9	35.3	38.2	40.5	41.5	46.4	50.4					0.186288	0.23881	0.295026	0.303951	0.328434	0.358621	0.371627					0.186288	0.186288	0.186288	0.186288	0.186288	0.186288	0.186288
		534	TR				8.27	9.01	11.9	13.03	14.75	16.51	18.43					32.9	35	39.3	41.5	42.6	45.7	49.7					0.251368	0.257429	0.302799	0.313976	0.346244	0.361269	0.370825					0.251368	0.251368	0.251368	0.251368	0.251368	0.251368	0.251368
		535	BL				9.11	10.99	14.29	16.5	18.88	20.08	20.94					36.5	40.2	44.2	48.7	51.9	54.3	57.8					0.249589	0.273383	0.323303	0.338809	0.363776	0.369797	0.362284					0.249589	0.249589	0.249589	0.249589	0.249589	0.249589	0.249589
		536	BR				4.54	7.35	10.05	10.41	12.33	12.8	13					28	33.6	36.6	39	39.8	41.3	42.3					0.162143	0.21875	0.27459	0.266923	0.309799	0.309927	0.307329					0.162143	0.162143	0.162143	0.162143	0.162143	0.162143	0.162143
AVG							6.78125	9.16625	12.3237	13.215	14.8737	16.3163	17.9988					32.075	36.3125	40	42.5125	43.8	46.5125	50.125					0.209154	0.251012	0.305665	0.308875	0.337548	0.348382	0.35759					0.209154	0.209154	0.209154	0.209154	0.209154	0.209154	0.209154
SD							1.59004	1.5575	2.50568	2.39257	2.72962	3.2216	2.9342					2.90357	2.90095	4.3326	4.40371	5.23177	6.28637	6.1225					0.0324855	0.0229063	0.027047	0.024726	0.0211084	0.0235717	0.0217705					0.0324855	0.0324855	0.0324855	0.0324855	0.0324855	0.0324855	0.0324855
[truncated: 8 more columns]

## Sheet: Fig2G 2F Aged GTT
FIGURE 2F: AGED GROUP GTT
	INDIVIDUAL DATA:
	Time (min)	CTL				LD				HD
	0	118	95	154	189	106	167	151	202	141	125	170	149
	10	432	259	470	460	278	420	378	562	550	271	493	535
	15	478	293	353	470	341	474	416	601	539	455	565	593
	30	424	209	441	601	384	518	392	573	536	477	601	549
	45	389	160	332	601	380	578	314	601	426	413	601	490
	65	300	129	300	572	315	601	215	552	323	383	593	463
	100	267	117	266	438	298	354	257	417	271	278	535	350
	135	209	104	209	336	362	230	237	332	180	337	373	259
	165	162	95	187	326	367	242	238	301	191	220	328	244
	AUC DATA:
	CTL			LD			HD
	25873	6327	4	34718	5053	4	39685	4658	4
