# Supplementary material for: Peripubertal Bisphenol A Exposure Imparts Detrimental Age-Related Changes in Body Composition, Cognition, and Hydrogen Sulfide Production Capacities
Source: Antioxid Redox Signal. 2022 Jun 3;36(16-18):1246–67. doi: 10.1089/ars.2020.8226 (PMC9221154; doi:10.1089/ars.2020.8226)
Supplement: Supplemental data [file Supp_DataFig3.xlsx]

## Sheet: FIG 3B
FIGURE 3B: OPEN FIELD DISTANCE MOVED
	INDIVIDUAL DATA:
		Time (min)	CTL Young									LD Young									HD Young									CTL Aged									LD Aged									HD Aged
	Start-0:01:00	1	11540.1	11071.8	12322.5	7778.84	10859.1	8915.07	10865.4	11565.9	11323.2	12765.8	8871.1	11222.7	9993.03	9679.66	9018.93	8725.91	8023.22	10081.4	11940.5	10508.5	11015.6	12219	8169.42	8406.09	8597.05	8885.48	10009.1	7221.67	9818.91	5448.83	3983.01	6225.15	6473.83	6403.14	6112.46		3131.16	7394.07	10483.8	5916.56	7150.05	8852.99	8060.15	7322.12		7417.73	9926.33
	0:01:00-0:02:00	2	7114.5	9149.59	9153.58	7426.75	7978.04	7270.14	9831.68	8358.29	6874.04	8219.26	5918.91	6861.94	6414.45	6516.06	7839.8	4836.74	6357.97	7238.58	8281.32	9065.26	10489.3	10234.4	8267.49	8025.92	5279.42	7323.04	7456.01	2081.5	6390.92	2371.44	1179.11	2787.7	4772.06	5177.76	4703.92		1291.14	5580.9	5171.21	3320.15	3218.67	3544.52	3960.78	3062.1		2276.31	5463.9
	0:02:00-0:03:00	3	6710.08	8453.96	8686.18	8655.38	7942.68	5205.1	8575.58	6543.77	5263.19	6940.34	3942.7	6197.16	5654.9	6287.57	6167.59	7048.23	5078.41	6837.86	7241.96	8584.94	8604.75	7977.65	6518.06	5809.71	5583.41	8246.59	7012.66	2209.31	5165.68	4199.6	1920.3	2419.08	3123.16	3119.18	1011.25		146.041	3362.67	3712.37	896.379	3791.78	3248.14	3705.12	3181.17		554.11	3694.25
	0:03:00-0:04:00	4	4118.14	7218.68	7226.96	8522.91	5874.81	5650.46	5485.13	7010.9	3862.13	7062.04	3883.57	5492	5100.17	6619.21	9170.4	7046.14	6627.53	8294.23	5358.25	5526.41	6050.59	8048.34	5921.2	4944.69	5839.46	7786.03	6187.33	2199.7	3532.93	703.382	1507.8	1081.17	3417	1351.89	1029.76		1941.08	2672.03	4300.73	2987.71	3381.47	444.007	1042.02	1800.56		4128.09	3251.54
	0:04:00-0:05:00	5	3944.06	8036.94	7067.93	8609.19	5030.2	4698.8	5606.26	3651.58	3690.94	3824.26	5223.96	4319.06	4357.37	5707.56	8650.38	6212.77	5414.98	7262.58	5130.45	6110.7	4449.34	4030.29	6437.43	3088.29	6558.68	3381.09	4891.17	4388.59	1854.2	4134.86	3224.14	3290.91	4246.61	1673.66	4347.81		259.512	3536.67	2672.83	2384.62	3394.54	3053.94	1578.92	4375.04		2710.39	4177.88
	0:05:00-0:06:00	6	3697.63	5584.94	6188.45	8454.29	6019.14	7353.58	5625.32	5336.73	5900.36	2557.76	4182.38	4222.36	6976.17	4985.2	7563.21	3611.99	6559.29	5808.36	4416.56	6188.33	6011.64	5677.84	5157.07	4419.76	7968.07	4265.18	4669.59	3417.03	2928.76	1809.75	1186.8	2409.89	3575.26	2975.63	1029.58		2580.75	3451.01	2421.97	1080.13	5139.01	4440.27	4399.89	2496.72		1730.38	2835.54
	0:06:00-0:07:00	7	4951.93	7234.74	5752.29	7963.93	5194.74	5757.74	5232.63	3538.01	5376.05	5476.35	3755.16	6603.96	5376.64	3195.38	5348.89	7093.65	3627.55	7216.76	2598.38	5843.73	5443.16	3769.35	5344.28	4119.37	7787.54	4296.14	4416.11	536.85	3781.36	3608.76	2757.83	2550.03	4287.49	2487.08	4384.96		2767.69	4171.21	4830.32	2422.06	3347.82	952.24	1205.72	5148.93		1153.61	2863.29
	0:07:00-0:08:00	8	4881.35	5935.43	6442.51	6796.75	5052.88	5576.85	6005.6	2215.54	6039.64	2926.2	5845.95	6316.77	3986.79	4532.78	7977	5358.92	5364.23	2858.64	7031.46	5606.33	6291.59	5632.13	5218.8	4625.57	7549.69	6123.81	4339.64	2498.14	3808.32	3204.59	1574.66	3601.46	2800.87	1925.52	1274.21		285.7	4289.05	1990.42	5302.42	3284.44	3909.04	2910.49	3667.1		3376.61	7190.31
	0:08:00-0:09:00	9	5519.47	7752.69	6475.18	6178.76	5643.13	3100.43	2893.88	2702.65	5040.43	7471.91	3837.64	2784.31	3119.67	5786.62	5753.66	3386.14	4888.09	3413.24	5526.59	4153.5	2750.81	5146.11	3682.57	2766.43	8525.39	3318.81	4441.56	878.131	2772.68	3574.26	2037.68	2924.82	1419.77	2340.92	3439.44		4153.56	4434.19	4028.58	2272.4	4656.89	2909.23	1948.03	5301.09		2570.6	4952.58
	0:09:00-0:10:00	10	4056.05	6826.14	3137.67	5746.64	4679.67	2240.43	2763	4240.37	4195	4528.27	3449.59	3244.49	2209.29	5052.91	2479.34	3698.2	5034.53	5731.75	2366.24	3294.9	5295.58	4790.3	4835.87	3131.22	6072.86	3041.53	3624.48	1089.59	2515.43	3480.2	2205.48	4033.9	3530.73	3979.95	2685.33		3329.99	4668.85	2169.79	3784.41	5090.7	1144.76	3408.65	5129.73		1022.54	5448.28
	AUC DATA:
		CTL			LD			HD
		Mean	SD	N	Mean	SD	N	Mean	SD	N
	Young	56775	3125	9	51811	3088	9	54218	2872	9
	Aged	27003	2614	8	30092	3029	8	30579	2998	8
FIGURE 3C: DURATION IN INNER ZONE
	INIVIDUAL DATA:
		Time (min)	CTL Young									LD Young									HD Young									CTL Aged									LD Aged									HD Aged
	Start-0:01:00	1	6.81	2.94	4.27	8.71	4.64	4.27	4.57	0.37	9.28	5.11	3.2	4.44	5.37	6.94	4.5	0.43	7.87	6.34	8.27	6.77	2.57	4.97	2	1.23	1.67	2.57	3.8	3.47006	1.40137	4.43768	2.20216	0	0	4.30421	0.054144		0	2.16879	1.96859	0	0	0	0.633954	0		1.73503	9.70951
	0:01:00-0:02:00	2	5.41	6.01	4.7	15.15	3.17	2.77	10.28	4.57	5.61	2.27	7.24	2.37	5.82	3.04	10.14	0.5	3.5	9.78	12.68	4.3	5.51	6.94	3.7	6.74	1.74	2.14	5.04	0	0	0	0	1.4681	0.900882	3.77036	0		0	2.73601	3.1364	0	0	1.23454	2.16879	0		0	4.42018
	0:02:00-0:03:00	3	12.21	7.91	3.97	4.97	6.47	1.53	10.28	1	15.38	5.37	5.21	5.14	6.69	3.17	14.78	6.04	4.47	10.13	10.18	10.48	5.44	4.4	3.5	6.07	0	7.24	3.07	0.400392	0.83415	1.16781	0	0.266928	1.2917	2.30225	3.36997		0	0.767418	2.03533	0	0.433758	2.30225	1.19161	0		0	5.68972
	0:03:00-0:04:00	4	13.58	4.1	9.58	4.97	7.27	5.91	13.01	5.27	4.4	10.44	3	6.27	4.5	2.8	5.24	1.53	2.44	18.13	17.22	11.01	8.51	3.37	2.64	6.81	5.57	4.07	6.27	1.39973	3.06967	0	0.266928	0	1.47767	1.70003	0		0	0	3.5368	1.7684	0	0	11.9546	0		4.93817	1.50147
	0:04:00-0:05:00	5	19.55	6.74	5.51	7.11	12.05	5.74	12.45	1.63	28.43	4.87	7.94	0.37	14.41	7.31	31	4.04	2.17	7.37	9.11	3.6	5.41	13.28	2.64	2.17	1.17	0.7	22.12	5.84069	0.66732	3.83709	0	3.06967	2.74231	0.135102	0		0	3.73699	1.96859	0	0	0	0	0		6.00588	3.67026
	0:05:00-0:06:00	6	4	3.67	0.63	8.42	8.6	5.84	13.98	7.31	11.74	17.8	0	1.47	3.47	3.34	5.48	3.5	11.14	5.49	19.45	8.94	6.84	3.37	5.51	4.2	2.07	2.6	25.59	4.73797	0	0	0	0	1.46181	7.30715	1.73503		0	0.16683	0.800784	0	4.8047	2.36899	11.392	1.20118		0	6.70657
	0:06:00-0:07:00	7	8.9	11.18	1.7	10.83	2.14	8.88	16.88	0	4.34	5.29	11.08	4.94	5.37	6.64	44.35	6.07	5.71	5.09	0	8.44	7.31	0.49	4.87	15.32	7.71	33.43	7.43	0	1.23454	4.73797	0.467124	1.26791	10.7439	16.2826	0		0	4.23748	9.04219	0	6.33954	0	60	0		3.83709	5.37193
	0:07:00-0:08:00	8	16.72	4.1	3.87	6.21	1.87	4.67	6.27	3.4	11.71	7.61	10.28	9.71	9.81	2.93	21.76	6.24	1.3	10.41	8.68	14.21	8.34	3.18	1.53	4.1	8.44	8.37	18.5	0	2.23552	8.84199	0	3.09976	1.90186	16.1491	2.00196		0	9.90643	0	1.33464	3.90382	0	12.8571	3.87046		8.37487	19.3189
	0:08:00-0:09:00	9	13.02	4.97	12.32	4	3.07	11.21	23.46	0.4	20.42	25.56	3.88	2.24	31.1	5.41	20.09	8.27	4.87	9.54	11.84	10.04	5.14	1.4	5.84	0.73	6.37	1.94	21.42	0	3.16977	8.3415	0	1.20445	0.66732	30.997	0		0	37.4112	6.80666	0	3.47006	0	5.30519	6.60647		4.14204	6.40627
	0:09:00-0:10:00	10	11.54	11.11	4.17	2.14	3.14	17.02	17.61	0.13	19.98	5.51	15.71	3.54	0	1.63	4.57	4.4	7.91	22.99	35.43	18.92	9.64	6.54	2.47	2.44	3.47	2.63	7.94	0	0.367026	18.1845	3.97055	0.467124	7.28638	18.8644	0		1.6683	6.60181	5.105	6.23944	7.14032	1.03435	8.3415	9.00882		4.36629	15.9823
FIGURE 3D: LATENCY TO INNER ZONE
		CTL									LD									HD
	Young	1.00098	2.16879	0	0.83415	0.300294	2.34	3.97		2.64	0	28.5613	7.47398	6.63983	16.4494	0	35.17	1.43	25.89	2.13542	1.30127	19.8528	9.04219	6.90676	39.31	12.18	19.62	4.44
	Aged	52.2512	64.6967	37.9371	66.2649	7.74091	60.7929	15.1815	21.2541		13.6467	42.8086	135.232	31.6977	69.1344	214.343	344.037	580.735		13.2129	1.40137	0	50.683	0	3.50343	23.156	76.4415
[truncated: 6 more columns]
