# Supplementary material for: Peripubertal Bisphenol A Exposure Imparts Detrimental Age-Related Changes in Body Composition, Cognition, and Hydrogen Sulfide Production Capacities
Source: Antioxid Redox Signal. 2022 Jun 3;36(16-18):1246–67. doi: 10.1089/ars.2020.8226 (PMC9221154; doi:10.1089/ars.2020.8226)
Supplement: Supplemental data [file Supp_DataFig4.xlsx]

## Sheet: FIG 4
FIGURE 4C: NOVEL OBJECT LOCATION RECOGNITION TEST: DURATION IN OBJECT IN FIRST 1MINUTE OF RETENTION TRIAL.
		CTL Young									LD Young									HD Young									CTL Aged									LD Aged									HD Aged
	Mvd Obj	4.58	5.84	2.17	0	3.34	7.61	6.67	13.02	6.41	2.57	4.2	3.88	0.33	2.1	7.67	10.41	3.54		3.14	0	1.43	5	0	2.6	2.27	4.4	3.94	5.24	4.5		0.53	1.74	4.24	3.27			2.4	2.44	2.97	1.07		5.87		4.5			3.97	0.87
	Unmvd Obj	2.07	3.44	0.53	5.74	1.6	4.34	7.07	6.67	4.35	4.67	4.84	9.84	3.54	1.53	2.6	4.4	3.87		6.04	5	3.04	7.28	8.41	3.34	3.67	6.15	2.8	3.37	7.11		3.57	0.63	4.74	0.7			6.47	3.2	0	3.91		0		2.1			1.33	6.77
FIGURE 4D: DI DURATION IN FRIST 1MINUTE OF RETENTION TRIAL
		CTL									LD									HD
	Young	0.38	0.26	0.6	-1	0.35	0.27	-0.03	0.32	0.19	-0.29	-0.07	-0.43	-0.83	0.16	0.49	0.41	-0.05		-0.32	-1	-0.36	-0.19	-1	-0.12	-0.24	-0.17	0.17
	Aged	0.22	-0.22	-0.74	0.46	-0.06	0.65				-0.46	-0.14	1	-0.57	1	0.36				0.5	-0.77	0.47	0.2	-0.02	0.98	-0.25
FIGURE 4E: LATENCY IN RETENTIO TRIAL
		CTL Young									LD Young									HD Young									CTL Aged									LD Aged									HD Aged
	Mvd Obj	1.26791	0.800784	9.50931	88.6868	9.10892	0.73	2.74	0.53	9.94	1.16781	17.1835	4.23748	2.30225	11.211	0	1.67	2.94		16.9166	106.838	16.683	4.87144	81.1461	11.95	16.28	7.41	8.07	19.5525	2.83611		19.0186	13.313	0	10.1433			18.9853	1.50147	12.9794	2.23552		0.200196		1.90186		0.300294	11.8116	2.06869
	Unmvd Obj	6.00588	12.8793	0.200196	4.17075	25.5917	6.67	5.27	5.34	0.93	16.3827	0.83415	0	13.58	1.83513	3.34	9.48	20.69		4.97153	2.36899	2.60255	18.8184	0.567222	5.81	9.41	0	0.2	6.5731	16.1491		6.20608	6.80666	10.844	17.6506			5.97251	25.9921	196.592	10.1433		171.902		21.2208		3.93719	3.63689	12.212
[truncated: 5 more columns]
