# Supplementary material for: Peripubertal Bisphenol A Exposure Imparts Detrimental Age-Related Changes in Body Composition, Cognition, and Hydrogen Sulfide Production Capacities
Source: Antioxid Redox Signal. 2022 Jun 3;36(16-18):1246–67. doi: 10.1089/ars.2020.8226 (PMC9221154; doi:10.1089/ars.2020.8226)
Supplement: Supplemental data [file Supp_DataFig5.xlsx]

## Sheet: Sheet1
FIGURE 5B: DURATION IN 1ST MINUTE OF RETENTION TRIAL.
	Arm	CTL Young									LD Young									HD Young									CTL Aged									LD Aged									HD Aged
	Target	32.8321	26.6928	32.5318	23.3896	12.61	21.92	15.75	20.33	23.86	26.3925	14.5142	27.0678	33.366	19.85	16.18	22.42	10.21	12.92	13.6801	23.3308	16.5575	14.1138	14.72	13.25	4.11	21.76		19.8528	25.633	25.2326	21.9215	11.6781	21.6212	6.70657	24.4906		15.4485	28.1355	19.2522	10.21	34.9008	20.4534	14.2139	4.03729		21.154	25.8586	17.2836
	Start	9.41714	15.7488	9.951	19.6192	28	14.12	24.76	23.19	27.49	22.2631	24.0315	13.0795	13.1541	21.65	32.74	11.48	25.07	18.35	18.0923	20.9872	12.212	18.9519	12.41	16.42	54.99	14.75		19.2601	13.6801	16.4161	14.5476	32.1394	32.2729	31.4975	13.3798		26.4338	12.3788	16.2826	14.9225	14.9225	26.2336	17.1501	39.4132		16.6496	13.5466	18.5594
	Known	9.37585	11.8195	10.844	12.4122	8.54	18.25	17.53	14.18	2.77	6.50637	14.2806	11.7782	7.97447	14.42	7.21	22.26	15.82	23.66	21.5211	11.6114	24.1903	20.5614	29.2	27.2	0	18.95		12.6123	12.4122	7.50735	20.0943	11.8449	0	16.7497	18.6929		8.64179	14.4808	17.4917	24.3238	5.87242	8.3415	23.4976	10.2434		16.5575	12.9539	18.2512
	Center	8.30813	5.0049	5.70559	3.94512	10.64	5.57	1.84	2.27	5.21	4.83807	5.90578	8.07457	5.03827	3.97	3.87	3.74	8.61	5.07	6.63983	4.07065	6.20608	6.23944	3.1	2.9	0.9	4.4		8.27477	8.27477	10.844	3.4367	4.33758	6.10598	5.0462	3.4367		9.47594	5.0049	6.97349	10.5437	4.30421	4.97153	5.13836	6.30617		5.63885	7.64081	5.90578
FIGURE 5C: PREFERENCE SCORE IN 1ST MINUTE OF RETENTION TRIAL.
		CTL									LD									HD
	Young	0.256577	0.403753	0.271384	0.352315	0.440895	0.64	0.49	0.61	0.42	0.354962	0.288306	0.399231	0.199838	0.235226	0.48	0.27	0.52	0.61	0.261359	0.232949	0.0695771	0.392385		0.26	0.42	0.31	0.26
	Aged	0.38	0.5	0.51	0.39	0.21	0.4	0.12	0.43		0.31	0.51	0.36	0.21	0.63	0.37	0.26	0.08		0.39	0.49	0.32	0.46	0.41	0.25	0.23
FIGURE 5D: FREQUENCY TO THE ARM IN 1ST MINUTE OF RETENTION TRIAL.
	Arm	CTL Young									LD Young									HD Young									CTL Aged									LD Aged									HD Aged
	Target	4	4	2	4	5	8	7	8	3	4	2	4	3	3	3	4	5	4	1	4	4	3		2	3	4	3	6	6	7	4	1	3	3	4		4	5	4	4	6	2	4	2		4	3	2
	Start	7	4	2	4	4	3	5	6	3	7	2	5	4	3	4	3	4	3	3	3	3	3		5	3	2	4	3	2	2	1	2	3	2	4		9	3	4	3	6	4	4	9		3	2	5
	Known	3	3	2	3	1	2	4	4	2	3	2	5	3	2	1	3	4	2	0	5	3	2		5	2	3	4	2	1	6	2	1	0	2	3		1	5	4	8	1	1	5	4		3	3	2
FIGURE 5E: PERCENT OF FREQUENCY TO THE ARM IN 1ST MINUTE OF RETENTION TRIAL.
		CTL									LD									HD
	Young	28.57	36.36	33.33	36.36	50	61.54	43.75	44.44	37.5	28.57	33.33	28.57	30	37.5	37.5	40	38.46	44.44	25	33.33	40	37.5		16.67	37.5	44.44	27.27
	Aged	54.55	66.67	46.67	57.14	25	50	42.86	36.36		28.57	38.46	33.33	26.67	46.15	28.57	30.77	13.33		40	37.5	22.22	54.55	55.56	20	21.43
[truncated: 4 more columns]
