# Supplementary material for: Peripubertal Bisphenol A Exposure Imparts Detrimental Age-Related Changes in Body Composition, Cognition, and Hydrogen Sulfide Production Capacities
Source: Antioxid Redox Signal. 2022 Jun 3;36(16-18):1246–67. doi: 10.1089/ars.2020.8226 (PMC9221154; doi:10.1089/ars.2020.8226)
Supplement: Supplemental data [file Supp_DataFig6.xlsx]

## Sheet: BPA Young Brain Protein
				Tg-126	Tg-127	Tg-128	Tg-129	Tg-130	Tg-131
Description	Accession	Gene ID	MW [kDa]	Control Brain 1	Control Brain 2	Control Brain 3	HD Brain 1	HD Brain 2	HD Brain 3	Control/HD intensity	P-value
Sodium/potassium-transporting ATPase subunit alpha-1	Q8VDN2	Atp1a1	112.9	18824.5	11852.1	10268.6	7445.99	11430.3	5765.8	1.6616	0.156413
Sodium/potassium-transporting ATPase subunit alpha-4	Q9WV27	Atp1a4	114.8	15204.3	9035.19	7167.92	5230.75	8252.92	5765.8	1.6316	0.194147
Sodium/potassium-transporting ATPase subunit alpha-2	Q6PIE5	Atp1a2	112.1	26656.1	12258.6	11991.9	8474.61	13215.4	10941.6	1.56004	0.29285
Aspartate aminotransferase, mitochondrial	P05202	Got2	47.4	9119.88	4115.19	4608.77	3372.54	3548.17	4524.84	1.55902	0.261383
Neurochondrin	Q9Z0E0	Ncdn	78.8	42887.2	17815.2	21713.6	14123.1	17761.6	22422.3	1.51759	0.314412
Serine/threonine-protein phosphatase 2A catalytic subunit beta isoform	P62715	Ppp2cb	35.6	21510	7566.19	9118.3	5163.47	10019.4	10084.2	1.51163	0.411411
Serine/threonine-protein phosphatase 2A catalytic subunit alpha isoform	P63330	Ppp2ca	35.6	21510	7566.19	9118.3	5163.47	10019.4	10084.2	1.51163	0.411411
Sodium/potassium-transporting ATPase subunit alpha-3	Q6PIC6	Atp1a3	111.6	57551.6	31884.5	34796.5	27598.1	33749	21418.9	1.50101	0.193775
Heterogeneous nuclear ribonucleoprotein U	Q8VEK3	Hnrnpu	87.9	5233.72	2524.23	4276.81	2131.8	3111.38	2933.1	1.47191	0.204194
Elongation factor 1-alpha 1	P10126	Eef1a1	50.1	9269.41	3651.58	4848.06	3487.11	4858.93	3843.83	1.45769	0.349575
Glutaminase kidney isoform, mitochondrial	D3Z7P3	Gls	73.9	12278.2	6384.14	7623.84	5492.17	6805.79	6038.36	1.43356	0.222023
Ras-related protein Rab-3A	P63011	Rab3a	25	30282.5	18319.6	21083.1	13024.3	20000.3	17758.2	1.37222	0.204428
Poly(rC)-binding protein 1	P60335	Pcbp1	37.5	3273.34	1992.95	1911.15	1587.09	2273.62	1393.23	1.36611	0.281594
MICOS complex subunit Mic60	Q8CAQ8	Immt	83.8	4221.15	1779.17	2896.89	2356.14	2218.63	2103.49	1.33227	0.356068
Protein kinase C gamma type	P63318	Prkcg	78.3	2075.76	100	2227.5	1195.96	2029	100	1.3243	0.705146
Protein kinase C beta type	P68404	Prkcb	76.7	2075.76	100	2227.5	1195.96	2029	100	1.3243	0.705146
Protein kinase C alpha type	P20444	Prkca	76.8	2075.76	100	2227.5	1195.96	2029	100	1.3243	0.705146
Actin-related protein 3B	Q641P0	Actr3b	47.5	3140.89	1633.01	3160.66	1932.6	2768.78	1306.14	1.32077	0.385481
Alpha-adducin	Q9QYC0	Add1	80.6	3383.2	1842.98	3371.3	1430.24	3876.62	1300.65	1.30117	0.536268
Ras-related protein Rap-1A	P62835	Rap1a	21	9055.32	4203.75	7565.28	3625.86	8870.18	3664.55	1.28859	0.52876
Xaa-Pro dipeptidase	Q11136	Pepd	55	3439.27	3668.69	4015.93	3918.71	3324.69	1483.08	1.27473	0.347896
ATP-dependent 6-phosphofructokinase, platelet type	Q9WUA3	Pfkp	85.4	10826.8	8722.13	9779.42	6498.85	9023.01	7733	1.26117	0.0997804
Isocitrate dehydrogenase [NAD] subunit gamma 1, mitochondrial	P70404	Idh3g	42.8	6374.77	5190.92	7453.07	4794.93	7375.45	3073.34	1.24765	0.422751
Creatine kinase U-type, mitochondrial	P30275	Ckmt1	47	10147.2	5283.25	9571.16	5863.18	7139.49	7225.69	1.23597	0.375317
Creatine kinase S-type, mitochondrial	Q6P8J7	Ckmt2	47.4	10147.2	5283.25	9571.16	5863.18	7139.49	7225.69	1.23597	0.375317
Tubulin alpha-4A chain	P68368	Tuba4a	49.9	167370	97921.8	129756	90767	130023	101611	1.22533	0.35615
Glycerol-3-phosphate phosphatase	Q8CHP8	Pgp	34.5	15330.9	8920.49	12000.4	7549.73	13377	8692.43	1.22393	0.43813
Fructose-bisphosphate aldolase A	P05064	Aldoa	39.3	11891.2	11772.1	11261	7144.61	12237.7	9182.63	1.22263	0.228565
Isoaspartyl peptidase/L-asparaginase	Q8C0M9	Asrgl1	33.9	3164.2	3383.94	4084.4	2124.74	5398.68	1361.09	1.19675	0.669978
D-3-phosphoglycerate dehydrogenase	Q61753	Phgdh	56.5	19464.8	15945.4	21234.7	14619.5	18706	14121.3	1.19386	0.222961
Basigin	P18572	Bsg	42.4	13109.4	10106.2	15838.2	9876.51	15707.3	7241.33	1.18975	0.526894
Hexokinase-1	P17710	Hk1	108.2	3215.48	1922.16	2994.59	2429.47	2320.24	2157.56	1.17734	0.372676
Acetyl-CoA acetyltransferase, cytosolic	Q8CAY6	Acat2	41.3	5468.86	3705.72	4352.45	3598.13	3842.35	4115.8	1.17054	0.287751
Tubulin alpha-8 chain	Q9JJZ2	Tuba8	50	41276.9	23421.6	32179.2	23263.6	34891.4	25126.5	1.16326	0.511106
Clathrin heavy chain 1	Q68FD5	Cltc	191.4	18655.2	12315	14385.3	10927.7	17912.5	10317.3	1.15828	0.537756
Sodium/potassium-transporting ATPase subunit beta-2	P14231	Atp1b2	33.3	10783.7	4517.23	9681.61	3494.47	10304	7780.85	1.15771	0.703281
Pyruvate kinase PKM	P52480	Pkm	57.8	21414.1	10842.9	11141.4	11377.1	15714.8	10441.9	1.15625	0.637148
Syntaxin-binding protein 1	O08599	Stxbp1	67.5	17470.6	5191	12201.1	8713.48	13255	8266.75	1.15305	0.71247
Fructose-bisphosphate aldolase C	P05063	Aldoc	39.4	8016.6	9029.55	9063.65	5783.48	10295	6598.03	1.1514	0.468381
Tubulin alpha-1C chain	P68373	Tuba1c	49.9	59295.5	32962.5	58692.4	37011.2	55955.9	38347	1.14954	0.570702
Tubulin alpha-3 chain	P05214	Tuba3a	49.9	106077	66476.1	79286.2	64855.3	84467.1	69865.2	1.14897	0.451698
Tubulin alpha-1A chain	P68369	Tuba1a	50.1	124096	76017	105799	78602.8	105532	83085.7	1.14479	0.473073
Tubulin beta-3 chain	Q9ERD7	Tubb3	50.4	21933.3	19364.3	26266.5	29037.4	22058.8	8316.74	1.1372	0.693515
Hepatocyte cell adhesion molecule	Q640R3	Hepacam	46.3	5427.52	3594.52	1871.16	3294.49	2948.6	3362.03	1.1341	0.699476
Synapsin-2	Q64332	Syn2	63.3	5576.94	900.184	967.81	1377.61	3151.29	2035.76	1.13409	0.866058
Tubulin alpha chain-like 3	Q3UX10	Tubal3	50	18018.6	9540.84	26513.2	13747.5	21064.6	13220.5	1.12575	0.733536
Peptidyl-prolyl cis-trans isomerase A	P17742	Ppia	18	18481.3	9918.99	18341	12875.4	18589.5	10059.5	1.12563	0.669627
Dihydropyrimidinase-related protein 2	O08553	Dpysl2	62.2	18331.5	11813	10939.9	11289.5	14404.9	10884	1.12319	0.592196
ADP/ATP translocase 1	P48962	Slc25a4	32.9	26434.4	18642	25165	19641.9	23689	19267.9	1.12209	0.414115
Phosphoserine phosphatase	Q99LS3	Psph	25.1	3448.32	2111.15	3141.89	2209.73	3229.6	2336.47	1.11903	0.582327
Tubulin alpha-1B chain	P05213	Tuba1b	50.1	101970	66604.4	93000.9	70180.6	93246.6	72150.9	1.11036	0.5394
Glyceraldehyde-3-phosphate dehydrogenase	P16858	Gapdh	35.8	26468.3	21595.1	30590.1	22189	33591.2	16282.7	1.09146	0.71984
Glyceraldehyde-3-phosphate dehydrogenase, testis-specific	Q64467	Gapdhs	47.6	26468.3	21595.1	30590.1	22189	33591.2	16282.7	1.09146	0.71984
Dynamin-1	P39053	Dnm1	97.7	4884.36	3080.77	2822.79	3096.23	3972.45	2833.8	1.08942	0.708237
Cytochrome b-c1 complex subunit 1, mitochondrial	Q9CZ13	Uqcrc1	52.8	7408.33	5409.01	7647.44	5467.06	8810.16	4626.65	1.08257	0.739823
Heat shock protein HSP 90-beta	P11499	Hsp90ab1	83.2	8504.33	5366.91	7778.75	5489.49	8219.96	6336.08	1.08004	0.689672
Complex I assembly factor ACAD9, mitochondrial	Q8JZN5	Acad9	68.7	4257.77	2923.22	5701.02	2632.93	7481.48	1828.77	1.07861	0.879618
Cell adhesion molecule 4	Q8R464	Cadm4	42.7	15308.7	11113.4	19051.7	11547.2	20395.4	10383.9	1.07436	0.801491
Secernin-1	Q9CZC8	Scrn1	46.3	1848.73	1447.2	2220.66	2077.08	872.736	2210.77	1.06898	0.817107
Synaptic vesicle membrane protein VAT-1 homolog	Q62465	Vat1	43.1	4316.74	3514.53	6102.66	4651.12	4703.29	3719.77	1.06576	0.746973
Protein NDRG2	Q9QYG0	Ndrg2	40.8	3022.06	1259.08	1619.04	1654.18	2222.66	1663.21	1.06501	0.843412
Guanine nucleotide-binding protein G(I)/G(S)/G(T) subunit beta-1	P62874	Gnb1	37.4	20636.4	14119.1	18147.3	14226.9	20267.7	15320.5	1.06198	0.718203
Vesicle-fusing ATPase	P46460	Nsf	82.6	3393.1	2855.84	3814.87	3093.7	4615.67	1880.18	1.04946	0.859652
Elongation factor 1-alpha 2	P62631	Eef1a2	50.4	3675.74	2002.87	1806.86	1989.75	3043.55	2115.05	1.04716	0.87672
Cytochrome c1, heme protein, mitochondrial	Q9D0M3	Cyc1	35.3	4393.27	1380.8	3054.74	2210.48	2488.78	3773.6	1.04201	0.910875
Guanine nucleotide-binding protein G(I)/G(S)/G(T) subunit beta-2	P62880	Gnb2	37.3	39566.2	23909.9	32289.7	30700.1	32539.3	28742.2	1.04114	0.799793
V-type proton ATPase catalytic subunit A	P50516	Atp6v1a	68.3	10312.4	13036.1	11416.2	10561.6	12637.6	10478.1	1.03229	0.749704
Kinesin-like protein KIF2A	P28740	Kif2a	79.7	10321.4	6523.97	6609.62	8496.68	8334	6192.12	1.01877	0.925915
Glutathione S-transferase Mu 1	P10649	Gstm1	26	4885.89	1792.26	3741.6	3564.3	3612.67	3150.84	1.0089	0.974882
Calcium/calmodulin-dependent protein kinase type II subunit beta	P28652	Camk2b	60.4	2299.76	1235.36	2206.57	1942.4	2417.66	1465.28	0.98564	0.952241
Serine/threonine-protein phosphatase 2A 65 kDa regulatory subunit A alpha isoform	Q76MZ3	Ppp2r1a	65.3	10263.1	5398.33	7740.02	7431.27	6819.55	9532.26	0.983955	0.941448
Serine/threonine-protein phosphatase 2A 65 kDa regulatory subunit A beta isoform	Q7TNP2	Ppp2r1b	65.9	10263.1	5398.33	7740.02	7431.27	6819.55	9532.26	0.983955	0.941448
Malate dehydrogenase, mitochondrial	P08249	Mdh2	35.6	23903.2	11622.8	19008.1	15339.8	26510.3	13632.6	0.982903	0.95603
Mitochondrial glutamate carrier 1	Q9D6M3	Slc25a22	34.6	5107.89	4503.04	7241.7	5972.93	8733.38	2618.01	0.972773	0.939717
T-complex protein 1 subunit beta	P80314	Cct2	57.4	6972.81	9540.08	10187.6	9286.36	10746.2	7584.37	0.966818	0.830983
60S ribosomal protein L23	P62830	Rpl23	14.9	8849.47	4687.87	5786.75	5875.4	7937.25	6197.12	0.965732	0.878247
Actin-related protein 2/3 complex subunit 4	P59999	Arpc4	19.7	4550.72	3005.97	3075.29	2715.1	3732.81	4625.7	0.96012	0.853439
ATP-dependent 6-phosphofructokinase, muscle type	P47857	Pfkm	85.2	12318.9	6731.67	7314.83	7365.59	9842.62	10300	0.958455	0.857781
Glutamine synthetase	P15105	Glul	42.1	18783.6	14383.7	16249.7	14910.6	18527.4	18131.1	0.958269	0.697036
2',3'-cyclic-nucleotide 3'-phosphodiesterase	P16330	Cnp	47.1	14400	11160	12429	13318.2	12659.4	13950.5	0.951433	0.558338
SLIT-ROBO Rho GTPase-activating protein 3	Q812A2	Srgap3	124.3	4059.67	2268.15	2334.21	3457.48	3531.42	2144.51	0.94839	0.84213
Phosphoglycerate mutase 1	Q9DBJ1	Pgam1	28.8	6282.48	5321.3	6564.29	4372.28	10937.1	4051.55	0.938389	0.869744
Brevican core protein	Q61361	Bcan	95.8	9912.66	8064.59	12891.1	8288.21	15008.4	9742.71	0.934293	0.784841
Aconitate hydratase, mitochondrial	Q99KI0	Aco2	85.4	16033.1	7653.73	11268.7	8587.49	12281.3	16820.2	0.927476	0.801935
Tubulin beta-2A chain	Q7TMM9	Tubb2a	49.9	92786.7	46217.4	67389.7	76050.5	76422.8	70347.9	0.926275	0.707901
Tubulin beta-2B chain	Q9CWF2	Tubb2b	49.9	92786.7	46217.4	67389.7	76050.5	76422.8	70347.9	0.926275	0.707901
ADP/ATP translocase 2	P51881	Slc25a5	32.9	7048.95	4410.46	6110.54	6554.25	4137.26	8523.44	0.91439	0.730648
Fascin	Q61553	Fscn1	54.5	4390.43	2798.76	4090.77	3903.37	5229.42	3219.31	0.913203	0.665068
Voltage-dependent anion-selective channel protein 1	Q60932	Vdac1	32.3	3521.63	2743.65	2465.59	3415.45	3583.65	2810.17	0.890063	0.412928
Dual specificity protein phosphatase 3	Q9D7X3	Dusp3	20.5	9953.21	6603.27	6851.29	8254.75	9094.38	9082.76	0.885588	0.416303
D-dopachrome decarboxylase	O35215	Ddt	13.1	3579.14	2248.1	3568.63	3041.28	5513.66	2247.3	0.869807	0.68616
Cell adhesion molecule 2	Q8BLQ9	Cadm2	47.5	8691.68	8753.14	9706.54	8117.12	10803.5	12326.1	0.868935	0.344118
Actin, cytoplasmic 1	P60710	Actb	41.7	13698.3	6217.99	11172	11181.8	12010.3	12895.2	0.861474	0.500408
Actin, cytoplasmic 2	P63260	Actg1	41.8	13698.3	6217.99	11172	11181.8	12010.3	12895.2	0.861474	0.500408
Tubulin beta-4B chain	P68372	Tubb4b	49.8	64509.5	40282.6	60408.7	67389.9	70308.7	57315.8	0.847121	0.305171
Tubulin beta-4A chain	Q9D6F9	Tubb4a	49.6	64509.5	40282.6	60408.7	67389.9	70308.7	57315.8	0.847121	0.305171
Tubulin beta-5 chain	P99024	Tubb5	49.6	64509.5	40282.6	60408.7	67389.9	70308.7	57315.8	0.847121	0.305171
Septin-7	O55131	Septin7	50.5	5598.8	3726.63	4208.8	4516.4	4656.98	6848.85	0.844716	0.427851
Heat shock cognate 71 kDa protein	P63017	Hspa8	70.8	5002.87	4675.85	6441.33	6012.8	7789.25	5295.67	0.844082	0.340601
Transitional endoplasmic reticulum ATPase	Q01853	Vcp	89.3	4262.41	3269.61	5757.05	6314.58	4742.29	5009.62	0.82713	0.347697
Guanine deaminase	Q9R111	Gda	51	2284.98	1025.89	2266.88	2279.64	2274.94	2269.44	0.817371	0.375241
Spectrin alpha chain, non-erythrocytic 1	P16546	Sptan1	284.4	5774.89	4576.9	6416.99	4862.9	8949.87	6954.89	0.807447	0.362256
Endophilin-A1	Q62420	Sh3gl2	39.9	3751.44	3043.16	2831.85	2729.93	5616.57	3944.49	0.783212	0.370798
Dihydrolipoyllysine-residue succinyltransferase component of 2-oxoglutarate dehydrogenase complex, mitochondrial	Q9D2G2	Dlst	49	990.519	718.058	1561.68	951.558	1356.63	1934.58	0.770784	0.439845
Ubiquitin-like modifier-activating enzyme 1	Q02053	Uba1	117.7	13982.2	5455.76	9442.7	14008.3	9122.77	14727.4	0.762859	0.3789
Complexin-2	P84086	Cplx2	15.4	8802.52	7572.41	10196.7	10325.5	11416.2	13655.5	0.750671	0.0764721
Intercellular adhesion molecule 5	Q60625	Icam5	96.9	1469.02	100	1855.3	1825.01	1241.87	1541.93	0.742996	0.518616
Phosphoglycerate kinase 1	P09411	Pgk1	44.5	7853.92	1737.14	4134.88	7344.65	8351.94	9482.37	0.545135	0.112612
V-type proton ATPase subunit B, brain isoform	P62814	Atp6v1b2	56.5	3179.06	1031.54	1816.54	4916.3	2861.95	3325.51	0.542801	0.127956
Gamma-enolase	P17183	Eno2	47.3	1433.42	2120.81	2736.49	4619.67	2363.9	6010.18	0.484134	0.118481
Alpha-enolase	P17182	Eno1	47.1	1433.42	2120.81	2736.49	4619.67	2363.9	6010.18	0.484134	0.118481
Beta-enolase	P21550	Eno3	47	1433.42	2120.81	2736.49	4619.67	2363.9	6010.18	0.484134	0.118481
Cytochrome b-c1 complex subunit 6, mitochondrial	P99028	Uqcrh	10.4	1583.86		1986.68	7525.72	1709.27	6327.59	0.344147	0.234692

## Sheet: BPA Young Brain Peptide
						Tg-126	Tg-127	Tg-128	Tg-129	Tg-130	Tg-131
Annotated Sequence	Modifications	Positions in Master Proteins	Master Protein Descriptions	Gene ID	Theo. MH+ [Da]	Control Brain 1	Control Brain 2	Control Brain 3	HD Brain 1	HD Brain 2	HD Brain 3
[R].SIQFVDWCPTGFKVGINYQPPTVVPGGDLAK.[V]	1×iodoTMT6plex [C8]	P68368 [340-370]	Tubulin alpha-4A chain	Tuba4a	3662.92	2037.92	1365.66	1449.18	100	1059.46	1569.27
[K].AYHEQLSVAEITNACFEPANQMVK.[C]	1×iodoTMT6plex [C15]	P68369 [281-304]; P68368 [281-304]	Tubulin alpha-1A chain	Tuba1a	3022.5	47523	35634	39745.2	36077.7	39127.7	40087.3
[R].EIVHLQAGQCGNQIGAK.[F]	1×iodoTMT6plex [C10]	Q7TMM9 [3-19]; Q9D6F9 [3-19]; Q9ERD7 [3-19]; P99024 [3-19]	Tubulin beta-2A chain	Tubb2a	2095.13	21933.3	19364.3	26266.5	29037.4	22058.8	8316.74
[R].VPTPNVSVVDLTCR.[L]	1×iodoTMT6plex [C13]	P16858 [233-246]	Glyceraldehyde-3-phosphate dehydrogenase	Gapdh	1829.02	19726.8	19789	26930.3	19399.7	30314.8	13348.4
[K].LTTPTYGDLNHLVSATMSGVTTCLR.[F]	1×iodoTMT6plex [C23]	Q7TMM9 [217-241]; Q9D6F9 [217-241]; P99024 [217-241]	Tubulin beta-2A chain	Tubb2a	2980.54	12064.1	7343.78	13424.3	16702.6	21525.8	19130.4
[R].KESESCDCLQGFQLTHSLGGGTGSGMGTLLISK.[I]	2×iodoTMT6plex [C6; C8]	Q7TMM9 [122-154]	Tubulin beta-2A chain	Tubb2a	4000.03	32085.4	10190.2	13961.2	15299.1	14752.1	18077
[R].AVCMLSNTTAIAEAWAR.[L]	1×iodoTMT6plex [C3]	P68369 [374-390]; P68368 [374-390]	Tubulin alpha-1A chain	Tuba1a	2137.11	17113.5	12643.4	17931.5	14841.4	21546.8	12622.4
[K].YMACCLLYR.[G]	2×iodoTMT6plex [C4; C5]	P68369 [312-320]; P68368 [312-320]	Tubulin alpha-1A chain	Tuba1a	1793.96	18018.6	9540.84	26513.2	13747.5	21064.6	13220.5
[K].EAESCDCLQGFQLTHSLGGGTGSGMGTLLISK.[I]	2×iodoTMT6plex [C5; C7]	Q9D6F9 [123-154]; P99024 [123-154]	Tubulin beta-4A chain	Tubb4a	3855.94	20019	8712.39	12585.8	13726.1	17199.1	20415.3
[K].GYFEDRRPSANCDPYAVTEAIVR.[T]	1×iodoTMT6plex [C12]	P15105 [335-357]	Glutamine synthetase	Glul	2958.47	16563.6	12028	13450.3	12086.3	15862.1	14838
[R].ALVLELCCNDESGEDVEVPYVR.[Y]	2×iodoTMT6plex [C7; C8]	Q02053 [1033-1054]	Ubiquitin-like modifier-activating enzyme 1	Uba1	3110.59	8810.46	3614.03	7904.61	11843.4	6404.51	11896.9
[R].EQAVEGGEVELSCLVPR.[S]	1×iodoTMT6plex [C13]	Q8R464 [133-149]	Cell adhesion molecule 4	Cadm4	2144.12	15308.7	11113.4	19051.7	11547.2	20395.4	10383.9
[K].ESESCDCLQGFQLTHSLGGGTGSGMGTLLISK.[I]	2×iodoTMT6plex [C5; C7]	Q7TMM9 [123-154]	Tubulin beta-2A chain	Tubb2a	3871.94	20195.7	5988.11	8144.17	11365.7	12512.9	18855.6
[K].THNSALEYNIFEGMECR.[G]	1×iodoTMT6plex [C16]	O08553 [424-440]	Dihydropyrimidinase-related protein 2	Dpysl2	2343.11	18331.5	11813	10939.9	11289.5	14404.9	10884
[K].TIGGGDDSFTTFFCETGAGKHVPR.[A]	1×iodoTMT6plex [C14]	P68368 [41-64]	Tubulin alpha-4A chain	Tuba4a	2829.38	22789.2	12404.8	17401.8	11083.6	16561.4	11451.4
[R].SMIDDTYQCLTAVAGTPR.[G]	1×iodoTMT6plex [C9]	Q9Z0E0 [150-167]	Neurochondrin	Ncdn	2271.13	37578.8	15949.4	19245.5	11041.4	14744.5	18515
[K].YSNSDVIIYVGCGERGNEMSEVLR.[D]	1×iodoTMT6plex [C12]	P50516 [266-289]	V-type proton ATPase catalytic subunit A	Atp6v1a	3019.48	10312.4	13036.1	11416.2	10561.6	12637.6	10478.1
[R].ADQELLMYSHDNIICGITSVAFSR.[S]	1×iodoTMT6plex [C15]	P62880 [257-280]	Guanine nucleotide-binding protein G(I)/G(S)/G(T) subunit beta-2	Gnb2	3012.51	6081.8	4852.84	6509.34	10076.4	6669.58	7305.04
[K].EELIAELQDCEGLIVR.[S]	1×iodoTMT6plex [C10]	Q61753 [39-54]	D-3-phosphoglycerate dehydrogenase	Phgdh	2159.16	13346.5	10624.8	13223.9	10023.7	10377.6	10541.9
[R].SGEYSCIFLPEPVGR.[S]	1×iodoTMT6plex [C6]	P18572 [198-212]	Basigin	Bsg	1983.02	13109.4	10106.2	15838.2	9876.51	15707.3	7241.33
[R].LVDVICEKMSESLDTADPAVTGAK.[Q]	1×iodoTMT6plex [C6]	P63011 [179-202]	Ras-related protein Rab-3A	Rab3a	2821.45	15345.4	10553.7	13003.6	9691.75	13214.5	13200.4
[K].EKPELQFPFLQDEDTVATLHECK.[T]	1×iodoTMT6plex [C22]	P16330 [28-50]	2',3'-cyclic-nucleotide 3'-phosphodiesterase	Cnp	3046.54	9403.05	8256.42	7574.71	9574.56	10855	8376.19
[K].TIGGGDDSFTTFFCETGAGK.[H]	1×iodoTMT6plex [C14]	P68368 [41-60]	Tubulin alpha-4A chain	Tuba4a	2340.1	42610.8	18912.6	19353.1	9502.81	20214.6	18009
[R].AEGSDVANAVLDGADCIMLSGETAK.[G]	1×iodoTMT6plex [C16]	P52480 [343-367]	Pyruvate kinase PKM	Pkm	2766.35	16901.1	8476.03	8700.13	9483.32	13765.8	7388.49
[R].TVYGGGCSEMLMAHAVTQLANR.[T]	1×iodoTMT6plex [C7]	P80314 [406-427]	T-complex protein 1 subunit beta	Cct2	2638.31	6972.81	9540.08	10187.6	9286.36	10746.2	7584.37
[R].DVGGIVLANACGPCIGQWDR.[K]	2×iodoTMT6plex [C11; C14]	Q99KI0 [438-457]	Aconitate hydratase, mitochondrial	Aco2	2702.43	16033.1	7653.73	11268.7	8587.49	12281.3	16820.2
[R].AQDVDATNPNYEIMCMIR.[D]	1×iodoTMT6plex [C15]	P28740 [184-201]	Kinesin-like protein KIF2A	Kif2a	2413.15	10321.4	6523.97	6609.62	8496.68	8334	6192.12
[R].LAELEEFINGPNNAHIQQVGDRCYDEK.[M]	1×iodoTMT6plex [C23]	Q68FD5 [1183-1209]	Clathrin heavy chain 1	Cltc	3431.69	12550.4	10340.9	9864.01	8397.21	13063.7	8221.77
[R].ALGAHLTSICTPEEQDFVNDR.[Y]	1×iodoTMT6plex [C10]	Q61361 [694-714]	Brevican core protein	Bcan	2645.32	9912.66	8064.59	12891.1	8288.21	15008.4	9742.71
[R].EIGPNDGFLAQLCQLNDR.[L]	1×iodoTMT6plex [C13]	Q9D7X3 [159-176]	Dual specificity protein phosphatase 3	Dusp3	2332.19	9953.21	6603.27	6851.29	8254.75	9094.38	9082.76
[K].IIPSTPFPQEGQALTLTCESK.[G]	1×iodoTMT6plex [C18]	Q8BLQ9 [231-251]	Cell adhesion molecule 2	Cadm2	2589.38	8691.68	8753.14	9706.54	8117.12	10803.5	12326.1
[R].FIFDCVSQEYGINPER.[T]	1×iodoTMT6plex [C5]	Q8CHP8 [239-254]	Glycerol-3-phosphate phosphatase	Pgp	2246.11	15330.9	8920.49	12000.4	7549.73	13377	8692.43
[R].SQTEEDCTEELFDFLHAR.[D]	1×iodoTMT6plex [C7]	P99028 [59-76]	Cytochrome b-c1 complex subunit 6, mitochondrial	Uqcrh	2499.17	1583.86		1986.68	7525.72	1709.27	6327.59
[R].LNIISNLDCVNEVIGIR.[Q]	1×iodoTMT6plex [C9]	Q76MZ3 [382-398]	Serine/threonine-protein phosphatase 2A 65 kDa regulatory subunit A alpha isoform	Ppp2r1a	2214.25	10263.1	5398.33	7740.02	7431.27	6819.55	9532.26
[R].GITNLCVIGGDGSLTGADTFR.[S]	1×iodoTMT6plex [C6]	P47857 [109-129]	ATP-dependent 6-phosphofructokinase, muscle type	Pfkm	2396.24	12318.9	6731.67	7314.83	7365.59	9842.62	10300
[R].LAEQIATLCATLKEYPAVR.[Y]	1×iodoTMT6plex [C9]	O08599 [172-190]	Syntaxin-binding protein 1	Stxbp1	2419.36	13810.7	5191	10163.9	7291.28	10413.9	6733.8
[K].ACGDSTLTQITAGLDPVGR.[I]	1×iodoTMT6plex [C2]	P62880 [24-42]	Guanine nucleotide-binding protein G(I)/G(S)/G(T) subunit beta-2	Gnb2	2204.15	9555.45	5887.51	7831.8	7012.92	10308.9	6935.76
[R].IIPGFMCQGGDFTR.[H]	1×iodoTMT6plex [C7]	P17742 [56-69]	Peptidyl-prolyl cis-trans isomerase A	Ppia	1870.95	8880.2	4788.31	12077.9	6996.6	11476.3	4171.65
[K].SSHTWVALSHIAGLCNR.[A]	1×iodoTMT6plex [C15]	Q6PIC6 [404-420]	Sodium/potassium-transporting ATPase subunit alpha-3	Atp1a3	2181.15	5833.12	3190.18	5562.23	6975.88	3458.4	2124.28
[R].TIQFVDWCPTGFK.[V]	1×iodoTMT6plex [C8]	P68369 [340-352]	Tubulin alpha-1A chain	Tuba1a	1870.97	21413.3	10778.2	12430.1	6777.04	12477.5	11375.5
[R].DVAGDASESALLKCIELSSGSVK.[L]	1×iodoTMT6plex [C14]	Q6PIC6 [436-458]	Sodium/potassium-transporting ATPase subunit alpha-3	Atp1a3	2608.37	17773.6	7721.32	8182.12	6703.63	7040.89	6803.1
[R].YFAGNLASGGAAGATSLCFVYPLDFAR.[T]	1×iodoTMT6plex [C18]	P48962 [112-138]	ADP/ATP translocase 1	Slc25a4	3068.55	7048.95	4410.46	6110.54	6554.25	4137.26	8523.44
[R].KGADIMYTGTLDCWR.[K]	1×iodoTMT6plex [C13]	P48962 [245-259]	ADP/ATP translocase 1	Slc25a4	2059.03	9948.42	7780.85	11637.8	6553.76	11977.7	5766.73
[K].GADIMYTGTLDCWR.[K]	1×iodoTMT6plex [C12]	P48962 [246-259]	ADP/ATP translocase 1	Slc25a4	1930.94	9437	6450.73	7416.62	6533.93	7574.09	4977.71
[K].SNCNVAVINVGAPAAGMNAAVR.[S]	1×iodoTMT6plex [C3]	Q9WUA3 [408-429]	ATP-dependent 6-phosphofructokinase, platelet type	Pfkp	2428.28	10826.8	8722.13	9779.42	6498.85	9023.01	7733
[K].LADDVDLEQVANETHGHVGADLAALCSEAALQAIR.[K]	1×iodoTMT6plex [C26]	Q01853 [390-424]	Transitional endoplasmic reticulum ATPase	Vcp	3945	4262.41	3269.61	5757.05	6314.58	4742.29	5009.62
[K].LCYVALDFEQEMATAASSSSLEK.[S]	1×iodoTMT6plex [C2]	P60710 [216-238]	Actin, cytoplasmic 1	Actb	2822.38	5243.28	3210.88	6294.15	6252.09	5611.82	5734.75
[K].KAIPAGCGDEEEEEEESILDTVLK.[Y]	1×iodoTMT6plex [C7]	P84086 [99-122]	Complexin-2	Cplx2	2933.45	7003.03	5445.94	7823.74	6117.08	8088.05	8195.66
[K].GPAVGIDLGTTYSCVGVFQHGK.[V]	1×iodoTMT6plex [C14]	P63017 [4-25]	Heat shock cognate 71 kDa protein	Hspa8	2535.32	5002.87	4675.85	6441.33	6012.8	7789.25	5295.67
[R].GVNEDTYSGFLDCAR.[K]	1×iodoTMT6plex [C13]	Q9D6M3 [259-273]	Mitochondrial glutamate carrier 1	Slc25a22	1975.94	5107.89	4503.04	7241.7	5972.93	8733.38	2618.01
[K].HTGPGILSMANAGPNTNGSQFFICTAK.[T]	1×iodoTMT6plex [C24]	P17742 [92-118]	Peptidyl-prolyl cis-trans isomerase A	Ppia	3063.53	9601.06	5130.68	6263.1	5878.82	7113.24	5887.84
[R].ISLGLPVGAVINCADNTGAK.[N]	1×iodoTMT6plex [C13]	P62830 [16-35]	60S ribosomal protein L23	Rpl23	2242.24	8849.47	4687.87	5786.75	5875.4	7937.25	6197.12
[R].LGYILTCPSNLGTGLR.[A]	1×iodoTMT6plex [C7]	P30275 [311-326]	Creatine kinase U-type, mitochondrial	Ckmt1	2007.13	10147.2	5283.25	9571.16	5863.18	7139.49	7225.69
[R].YASICQQNGIVPIVEPEILPDGDHDLKR.[C]	1×iodoTMT6plex [C5]	P05063 [174-201]; P05064 [174-201]	Fructose-bisphosphate aldolase C	Aldoc	3448.81	8016.6	9029.55	9063.65	5783.48	10295	6598.03
[K].DCVGPEVENACANPAAGTVILLENLR.[F]	2×iodoTMT6plex [C2; C11]	P09411 [98-123]	Phosphoglycerate kinase 1	Pgk1	3326.76	3761.2		1937.07	5544.06	5073.32	7545.85
[K].AYHEQLSVAEITNACFEPANQMVK.[C]	1×Oxidation [M22]; 1×iodoTMT6plex [C15]	P68369 [281-304]; P68368 [281-304]	Tubulin alpha-1A chain	Tuba1a	3038.49	17277.4	7420.54	7361.73	5513.96	10448	4651.34
[K].FSPDLWGVSVCTVDGQR.[H]	1×iodoTMT6plex [C11]	D3Z7P3 [261-277]	Glutaminase kidney isoform, mitochondrial	Gls	2195.11	12278.2	6384.14	7623.84	5492.17	6805.79	6038.36
[K].TIIPLISQCTPK.[V]	1×iodoTMT6plex [C9]	P08249 [204-215]	Malate dehydrogenase, mitochondrial	Mdh2	1642.98	6657.82	4767.83	8752.72	5472.24	11357.7	2398.99
[R].NALVSHLDGTTPVCEDIGR.[S]	1×iodoTMT6plex [C14]	Q9CZ13 [397-415]	Cytochrome b-c1 complex subunit 1, mitochondrial	Uqcrc1	2326.2	7408.33	5409.01	7647.44	5467.06	8810.16	4626.65
[K].ETECTYFSTPLLLGK.[K]	1×iodoTMT6plex [C4]	P08249 [282-296]	Malate dehydrogenase, mitochondrial	Mdh2	2031.07	8699.62	4411	6758.52	5445.17	9521.02	5862.02
[K].NLEAVETLGSTSTICSDKTGTLTQNR.[M]	1×iodoTMT6plex [C15]	Q8VDN2 [360-385]; Q6PIC6 [350-375]; Q6PIE5 [358-383]	Sodium/potassium-transporting ATPase subunit alpha-1	Atp1a1	3068.57	15204.3	9035.19	7167.92	5230.75	8252.92	5765.8
[R].LQEVPHEGPMCDLLWSDPDDRGGWGISPR.[G]	1×iodoTMT6plex [C11]	P62715 [186-214]	Serine/threonine-protein phosphatase 2A catalytic subunit beta isoform	Ppp2cb	3591.73	21510	7566.19	9118.3	5163.47	10019.4	10084.2
[K].IPIFSAAGLPHNEIAAQICR.[Q]	1×iodoTMT6plex [C19]	P62814 [189-208]	V-type proton ATPase subunit B, brain isoform	Atp6v1b2	2450.35	3179.06	1031.54	1816.54	4916.3	2861.95	3325.51
[R].NITFFSTNCVEGTAR.[G]	1×iodoTMT6plex [C9]	Q6PIC6 [231-245]	Sodium/potassium-transporting ATPase subunit alpha-3	Atp1a3	1989.01	11575.7	7433.96	10232.9	4887.94	12379	4964.33
[R].QQYEQCMDLQLFYR.[D]	1×iodoTMT6plex [C6]	P16546 [461-474]	Spectrin alpha chain, non-erythrocytic 1	Sptan1	2194.06	5774.89	4576.9	6416.99	4862.9	8949.87	6954.89
[R].HACVPVDFEEVHVSSNADEEDIR.[N]	1×iodoTMT6plex [C3]	P70404 [79-101]	Isocitrate dehydrogenase [NAD] subunit gamma 1, mitochondrial	Idh3g	2926.38	6374.77	5190.92	7453.07	4794.93	7375.45	3073.34
[R].ACGLNFADLMGR.[Q]	1×iodoTMT6plex [C2]	Q62465 [98-109]	Synaptic vesicle membrane protein VAT-1 homolog	Vat1	1596.82	4316.74	3514.53	6102.66	4651.12	4703.29	3719.77
[R].SGETEDTFIADLVVGLCTGQIK.[T]	1×iodoTMT6plex [C17]	P17182 [373-394]; P17183 [373-394]	Alpha-enolase	Eno1	2625.36	1433.42	2120.81	2736.49	4619.67	2363.9	6010.18
[R].ALQSGQCAGAALDVFTEEPPRDR.[A]	1×iodoTMT6plex [C7]	Q61753 [248-270]	D-3-phosphoglycerate dehydrogenase	Phgdh	2760.39	6118.3	5320.56	8010.81	4595.84	8328.41	3579.4
[R].QYPWGVAEVENGEHCDFTILR.[N]	1×iodoTMT6plex [C15]	O55131 [265-285]	Septin-7	Septin7	2792.37	5598.8	3726.63	4208.8	4516.4	4656.98	6848.85
[K].GYLGPEQLPDCLKGCDVVVIPAGVPR.[K]	2×iodoTMT6plex [C11; C15]	P08249 [79-104]	Malate dehydrogenase, mitochondrial	Mdh2	3353.85	8545.78	2443.97	3496.81	4422.36	5631.65	5371.56
[R].YADLTEDQLPSCESLKDTIAR.[A]	1×iodoTMT6plex [C12]	Q9DBJ1 [142-162]	Phosphoglycerate mutase 1	Pgam1	2697.36	6282.48	5321.3	6564.29	4372.28	10937.1	4051.55
[R].KEAESCDCLQGFQLTHSLGGGTGSGMGTLLISK.[I]	2×iodoTMT6plex [C6; C8]	Q9D6F9 [122-154]; P99024 [122-154]	Tubulin beta-4A chain	Tubb4a	3984.04	3984.92	1531.11	2538.63	4278.12	3951.83	3485.28
[K].AIPAGCGDEEEEEEESILDTVLK.[Y]	1×iodoTMT6plex [C6]	P84086 [100-122]	Complexin-2	Cplx2	2805.35	1799.48	2126.47	2372.95	4208.39	3328.17	5459.8
[K].ACADATLSQITNNIDPVGR.[I]	1×iodoTMT6plex [C2]	P62874 [24-42]	Guanine nucleotide-binding protein G(I)/G(S)/G(T) subunit beta-1	Gnb1	2288.19	8547.14	5672.94	5485.02	4094.37	7723	4407.1
[R].KACGDSTLTQITAGLDPVGR.[I]	1×iodoTMT6plex [C3]	P62880 [23-42]	Guanine nucleotide-binding protein G(I)/G(S)/G(T) subunit beta-2	Gnb2	2332.25	10751.8	5560.78	10260.3	3993.44	7838.85	3954.9
[R].IEEDVVVTDSGMELLTCVPR.[T]	1×iodoTMT6plex [C17]	Q11136 [451-470]	Xaa-Pro dipeptidase	Pepd	2534.3	3439.27	3668.69	4015.93	3918.71	3324.69	1483.08
[K].VGKDELFALEQSCAQVVLQAANER.[N]	1×iodoTMT6plex [C13]	Q61553 [248-271]	Fascin	Fscn1	2947.55	4390.43	2798.76	4090.77	3903.37	5229.42	3219.31
[R].AHVTLGCAADVQPVQTGLDLLDILQQVK.[G]	1×iodoTMT6plex [C7]	P16330 [328-355]	2',3'-cyclic-nucleotide 3'-phosphodiesterase	Cnp	3274.8	4996.93	2903.55	4854.26	3743.61	1804.39	5574.32
[K].LTTPTYGDLNHLVSATMSGVTTCLR.[F]	1×Oxidation [M17]; 1×iodoTMT6plex [C23]	Q7TMM9 [217-241]; Q9D6F9 [217-241]; P99024 [217-241]	Tubulin beta-2A chain	Tubb2a	2996.54	6508.04	3331	5593.52	3645.65	5573.17	5968.1
[R].VKDTEDVPMILVGNKCDLEDER.[V]	1×iodoTMT6plex [C16]	P62835 [103-124]	Ras-related protein Rap-1A	Rap1a	2847.44	9055.32	4203.75	7565.28	3625.86	8870.18	3664.55
[K].VAPEEVSEVIFGHVLTAGCGQNPTR.[Q]	1×iodoTMT6plex [C19]	Q8CAY6 [47-71]	Acetyl-CoA acetyltransferase, cytosolic	Acat2	2939.52	5468.86	3705.72	4352.45	3598.13	3842.35	4115.8
[R].MQLIMLCYNPDFEK.[Q]	1×iodoTMT6plex [C7]	P10649 [109-122]	Glutathione S-transferase Mu 1	Gstm1	2074.04	4885.89	1792.26	3741.6	3564.3	3612.67	3150.84
[R].TQLGDCSGIGDPTHYGYSTGQPCVFIK.[M]	2×iodoTMT6plex [C6; C23]	P14231 [155-181]	Sodium/potassium-transporting ATPase subunit beta-2	Atp1b2	3502.75	10783.7	4517.23	9681.61	3494.47	10304	7780.85
[K].SGDAAIVDMVPGKPMCVESFSDYPPLGR.[F]	1×iodoTMT6plex [C16]	P10126 [396-423]	Elongation factor 1-alpha 1	Eef1a1	3267.6	9269.41	3651.58	4848.06	3487.11	4858.93	3843.83
[K].FEFQPHMGDEVCQVSAQQPVQTELLMR.[Y]	1×iodoTMT6plex [C12]	Q812A2 [332-358]	SLIT-ROBO Rho GTPase-activating protein 3	Srgap3	3476.7	4059.67	2268.15	2334.21	3457.48	3531.42	2144.51
[R].EHINLGCDVDFDIAGPSIR.[G]	1×iodoTMT6plex [C7]	Q60932 [134-152]	Voltage-dependent anion-selective channel protein 1	Vdac1	2400.22	3521.63	2743.65	2465.59	3415.45	3583.65	2810.17
[K].EGSSHNWQHITDQIGMFCFTGLKPEQVER.[L]	1×iodoTMT6plex [C18]	P05202 [365-393]	Aspartate aminotransferase, mitochondrial	Got2	3703.79	9119.88	4115.19	4608.77	3372.54	3548.17	4524.84
[K].TYSWDNAQVLLVGNKCDMEDER.[V]	1×iodoTMT6plex [C16]	P63011 [122-143]	Ras-related protein Rab-3A	Rab3a	2915.39	14937.1	7765.83	8079.5	3332.5	6785.77	4557.86
[R].VLMEDDDLYSCVVENPISQVR.[S]	1×iodoTMT6plex [C11]	Q640R3 [207-227]	Hepatocyte cell adhesion molecule	Hepacam	2753.37	5427.52	3594.52	1871.16	3294.49	2948.6	3362.03
[R].DTAGDASESALLKCIELSCGSVR.[K]	2×iodoTMT6plex [C14; C19]	Q6PIE5 [444-466]	Sodium/potassium-transporting ATPase subunit alpha-2	Atp1a2	2983.56	11451.9	3223.4	4824.02	3243.87	4962.44	5175.78
[R].QTFIGHESDINAVAFFPNGYAFTTGSDDATCR.[L]	1×iodoTMT6plex [C31]	P62880 [220-251]	Guanine nucleotide-binding protein G(I)/G(S)/G(T) subunit beta-2	Gnb2	3781.78	4109.07	2884.37	2529.65	3135.51	2624.35	3211.68
[K].ENCLILAVSPANSDLANSDALK.[I]	1×iodoTMT6plex [C3]	P39053 [167-188]	Dynamin-1	Dnm1	2587.36	4884.36	3080.77	2822.79	3096.23	3972.45	2833.8
[R].LVSSPCCIVTSTYGWTANMER.[I]	2×iodoTMT6plex [C6; C7]	P11499 [584-604]	Heat shock protein HSP 90-beta	Hsp90ab1	2976.51	5090.61	2909.16	4697.56	3095.42	5572.88	3448.48
[R].THPSVVPGCIAFSLPQR.[K]	1×iodoTMT6plex [C9]	P46460 [51-67]	Vesicle-fusing ATPase	Nsf	2138.17	3393.1	2855.84	3814.87	3093.7	4615.67	1880.18
[R].LLLPGWCHLTVEDGPR.[E]	1×iodoTMT6plex [C7]	Q9Z0E0 [463-478]	Neurochondrin	Ncdn	2135.16	5308.39	1865.85	2468.05	3081.72	3017.08	3907.36
[K].STEPCAHLLVSSIGVVGTAEQNR.[T]	1×iodoTMT6plex [C5]	O35215 [53-75]	D-dopachrome decarboxylase	Ddt	2697.42	3579.14	2248.1	3568.63	3041.28	5513.66	2247.3
[R].KACADATLSQITNNIDPVGR.[I]	1×iodoTMT6plex [C3]	P62874 [23-42]	Guanine nucleotide-binding protein G(I)/G(S)/G(T) subunit beta-1	Gnb1	2416.28	3670.97	4131.72	5912.83	3030.27	6217.47	2430.75
[K].ITGTNAEVMPAQWEFQIGPCEGIR.[M]	1×iodoTMT6plex [C20]	P15105 [190-213]	Glutamine synthetase	Glul	2976.49	2219.99	2355.72	2799.45	2824.35	2665.25	3293.08
[K].LTGMAFRVPTPNVSVVDLTCR.[L]	1×iodoTMT6plex [C20]	P16858 [226-246]	Glyceraldehyde-3-phosphate dehydrogenase	Gapdh	2605.42	6741.58	1806.1	3659.76	2789.35	3276.41	2934.3
[R].ELGDDCNFGPALGEVGEAMR.[E]	1×iodoTMT6plex [C6]	Q62420 [103-122]	Endophilin-A1	Sh3gl2	2409.14	3751.44	3043.16	2831.85	2729.93	5616.57	3944.49
[R].ATLQAALCLENFSSQVVER.[H]	1×iodoTMT6plex [C8]	P59999 [14-32]	Actin-related protein 2/3 complex subunit 4	Arpc4	2408.28	4550.72	3005.97	3075.29	2715.1	3732.81	4625.7
[K].ACVIHGTDLKDFTSEQIDEILQNHTEIVFAR.[T]	1×iodoTMT6plex [C2]	Q6PIC6 [652-682]	Sodium/potassium-transporting ATPase subunit alpha-3	Atp1a3	3871.99	5157.86	3091.54	967.578	2666.57	1026.95	1761.39
[K].LSSGEHIAAFCLTEPASGSDAASIQTR.[A]	1×iodoTMT6plex [C11]	Q8JZN5 [173-199]	Complex I assembly factor ACAD9, mitochondrial	Acad9	3048.53	4257.77	2923.22	5701.02	2632.93	7481.48	1828.77
[R].AGVLAGHDNRVSCLGVTDDGMAVATGSWDSFLK.[I]	1×iodoTMT6plex [C13]	P62874 [305-337]; P62880 [305-337]	Guanine nucleotide-binding protein G(I)/G(S)/G(T) subunit beta-1	Gnb1	3678.82	3957.54	1988.14	3100.69	2571.4	1903.48	2676.16
[R].GQCDLELINVCNENSLFK.[S]	2×iodoTMT6plex [C3; C11]	Q68FD5 [924-941]	Clathrin heavy chain 1	Cltc	2697.41	6104.81	1974.1	4521.29	2530.53	4848.77	2095.55
[R].VSCLGVTDDGMAVATGSWDSFLK.[I]	1×iodoTMT6plex [C3]	P62874 [315-337]; P62880 [315-337]	Guanine nucleotide-binding protein G(I)/G(S)/G(T) subunit beta-1	Gnb1	2688.32	2454.12	1003.03	1027.37	2483.22	2096.92	2593.26
[R].MCINTEWGAFGDDGSLEDIR.[T]	1×iodoTMT6plex [C2]	P17710 [311-330]	Hexokinase-1	Hk1	2558.19	3215.48	1922.16	2994.59	2429.47	2320.24	2157.56
[R].GFEVVYMTEPIDEYCVQQLK.[E]	1×iodoTMT6plex [C15]	P11499 [507-526]	Heat shock protein HSP 90-beta	Hsp90ab1	2720.35	3413.72	2457.75	3081.19	2394.08	2647.07	2887.6
[R].VNCSDNEFTQALTAAIPPESLTR.[G]	1×iodoTMT6plex [C3]	Q8CAQ8 [600-622]	MICOS complex subunit Mic60	Immt	2806.42	4221.15	1779.17	2896.89	2356.14	2218.63	2103.49
[R].FTLSCTETLMSELGNIAK.[T]	1×iodoTMT6plex [C5]	Q9R111 [214-231]	Guanine deaminase	Gda	2287.19	2284.98	1025.89	2266.88	2279.64	2274.94	2269.44
[K].ACVVHGSDLKDMTSEELDDILR.[Y]	1×iodoTMT6plex [C2]	Q8VDN2 [662-683]	Sodium/potassium-transporting ATPase subunit alpha-1	Atp1a1	2775.39	3620.29	2816.88	3100.65	2215.24	3177.36	100
[R].HGGEDYVFSLLTGYCEPPTGVSLR.[E]	1×iodoTMT6plex [C15]	Q9D0M3 [205-228]	Cytochrome c1, heme protein, mitochondrial	Cyc1	2926.46	4393.27	1380.8	3054.74	2210.48	2488.78	3773.6
[R].EEGIDELAKFCGVEAAVSEMTR.[R]	1×iodoTMT6plex [C11]	Q99LS3 [28-49]	Phosphoserine phosphatase	Psph	2713.34	3448.32	2111.15	3141.89	2209.73	3229.6	2336.47
[K].VLGPYTFSICDTSNFSDYIR.[G]	1×iodoTMT6plex [C10]	Q02053 [269-288]	Ubiquitin-like modifier-activating enzyme 1	Uba1	2627.3	5171.71	1841.73	1538.09	2164.91	2718.25	2830.43
[K].EKPYFPIPEDCTFIQNVPLEDR.[V]	1×iodoTMT6plex [C11]	Q8VEK3 [439-460]	Heterogeneous nuclear ribonucleoprotein U	Hnrnpu	2979.51	5233.72	2524.23	4276.81	2131.8	3111.38	2933.1
[R].VGDSPCIGAGGYADNNLGAVSTTGHGESILK.[V]	1×iodoTMT6plex [C6]	Q8C0M9 [214-244]	Isoaspartyl peptidase/L-asparaginase	Asrgl1	3289.63	3164.2	3383.94	4084.4	2124.74	5398.68	1361.09
[R].DKASGVCIDSESFLTTASIVSVLPQNR.[S]	1×iodoTMT6plex [C7]	Q9CZC8 [260-286]	Secernin-1	Scrn1	3166.66	1848.73	1447.2	2220.66	2077.08	872.736	2210.77
[K].LCYVALDFEQEMATAASSSSLEK.[S]	1×Oxidation [M12]; 1×iodoTMT6plex [C2]	P60710 [216-238]	Actin, cytoplasmic 1	Actb	2838.37	2435.62	2031.95	2023.77	2058.64	3037.97	3743.58
[R].ADQELMTYSHDNIICGITSVSFSK.[S]	1×iodoTMT6plex [C15]	P62874 [257-280]	Guanine nucleotide-binding protein G(I)/G(S)/G(T) subunit beta-1	Gnb1	2988.46	2006.66	1323.26	2621.38	2047.6	2326.88	3213.24
[K].SGDAAIVEMVPGKPMCVESFSQYPPLGR.[F]	1×Oxidation [M15]; 1×iodoTMT6plex [C16]	P62631 [396-423]	Elongation factor 1-alpha 2	Eef1a2	3310.65	3675.74	2002.87	1806.86	1989.75	3043.55	2115.05
[K].ICDPGLTSFEPEALGNLVEGMDFHR.[F]	1×iodoTMT6plex [C2]	P28652 [436-460]	Calcium/calmodulin-dependent protein kinase type II subunit beta	Camk2b	3076.51	2299.76	1235.36	2206.57	1942.4	2417.66	1465.28
[K].LGYAGNTEPQFIIPSCIAIR.[E]	1×iodoTMT6plex [C16]	Q641P0 [19-38]	Actin-related protein 3B	Actr3b	2492.35	3140.89	1633.01	3160.66	1932.6	2768.78	1306.14
[R].AEGSDVANAVLDGADCIMLSGETAKGDYPLEAVR.[M]	1×iodoTMT6plex [C16]	P52480 [343-376]	Pyruvate kinase PKM	Pkm	3766.85	4513	2366.89	2441.24	1893.74	1949.03	3053.41
[R].VECVGSEGASEGIVLPLVSSNSGPR.[N]	1×iodoTMT6plex [C3]	Q60625 [605-629]	Intercellular adhesion molecule 5	Icam5	2772.44	1469.02	100	1855.3	1825.01	1241.87	1541.93
[K].TGQATVASGIPAGWMGLDCGTESSK.[K]	1×iodoTMT6plex [C19]	P09411 [298-322]	Phosphoglycerate kinase 1	Pgk1	2753.34	4092.72	1737.14	2197.82	1800.59	3278.62	1936.52
[K].EKLCYVALDFEQEMATAASSSSLEK.[S]	1×iodoTMT6plex [C4]	P60710 [214-238]	Actin, cytoplasmic 1	Actb	3079.52	3074.46	975.163	1760.86	1664.18	1939.75	2159.97
[R].TLSQSSESGTLPSGPPGHTMEVSC.[-]	1×iodoTMT6plex [C24]	Q9QYG0 [348-371]	Protein NDRG2	Ndrg2	2718.29	3022.06	1259.08	1619.04	1654.18	2222.66	1663.21
[R].TIQFVDWCPTGFKVGINYQPPTVVPGGDLAK.[V]	1×iodoTMT6plex [C8]	P68369 [340-370]	Tubulin alpha-1A chain	Tuba1a	3676.94	2750.08	100	1817.61	1645.17	867.028	1128.64
[R].VMTIPYQPMPASSPVICAGGQDR.[C]	1×iodoTMT6plex [C17]	P60335 [178-200]	Poly(rC)-binding protein 1	Pcbp1	2747.39	3273.34	1992.95	1911.15	1587.09	2273.62	1393.23
[K].YSDVEVPASVTGHSFASDGDSGTCSPLR.[H]	1×iodoTMT6plex [C24]	Q9QYC0 [407-434]	Alpha-adducin	Add1	3170.49	3383.2	1842.98	3371.3	1430.24	3876.62	1300.65
[R].LLLAGYDDFNCNIWDAMKGDR.[A]	1×iodoTMT6plex [C11]	P62880 [284-304]	Guanine nucleotide-binding protein G(I)/G(S)/G(T) subunit beta-2	Gnb2	2759.35	2656.42	1733.26	1030.54	1427.23	1097.29	2065.43
[R].AAHVFFTDSCPDALFNELVK.[S]	1×iodoTMT6plex [C10]	O08599 [101-120]	Syntaxin-binding protein 1	Stxbp1	2553.3	3659.96	100	2037.19	1422.2	2841.1	1532.95
[K].DGKDYIFEVMDCSMPLIGEHQVEDR.[Q]	1×iodoTMT6plex [C12]	Q64332 [380-404]	Synapsin-2	Syn2	3255.53	5576.94	900.184	967.81	1377.61	3151.29	2035.76
[R].ALANSLACQGKYTPSGQSGAAASESLFISNHAY.[-]	1×iodoTMT6plex [C8]	P05064 [332-364]	Fructose-bisphosphate aldolase A	Aldoa	3643.8	3874.6	2742.58	2197.4	1361.13	1942.69	2584.6
[R].DIKEKLCYVALDFEQEMATAASSSSLEK.[S]	1×iodoTMT6plex [C7]	P60710 [211-238]	Actin, cytoplasmic 1	Actb	3435.72	2944.95	100	1093.21	1206.93	1420.74	1256.9
[KR].TFCGTPDYIAPEIIAYQPYGK.[S]	1×iodoTMT6plex [C3]	P68404 [500-520]	Protein kinase C beta type	Prkcb	2676.36	2075.76	100	2227.5	1195.96	2029	100
[R].VLGFCHYYLPEEQFPK.[G]	1×iodoTMT6plex [C5]	Q6PIC6 [542-557]	Sodium/potassium-transporting ATPase subunit alpha-3	Atp1a3	2299.18	2007.17	1412.32	2683.75	1133.37	1590.77	100
[K].EAQNTCAMLTTFNEVDMSNIQEMR.[A]	1×iodoTMT6plex [C6]	Q9D2G2 [241-264]	Dihydrolipoyllysine-residue succinyltransferase component of 2-oxoglutarate dehydrogenase complex, mitochondrial	Dlst	3105.43	990.519	718.058	1561.68	951.558	1356.63	1934.58
