# Supplementary material for: Peripubertal Bisphenol A Exposure Imparts Detrimental Age-Related Changes in Body Composition, Cognition, and Hydrogen Sulfide Production Capacities
Source: Antioxid Redox Signal. 2022 Jun 3;36(16-18):1246–67. doi: 10.1089/ars.2020.8226 (PMC9221154; doi:10.1089/ars.2020.8226)
Supplement: Supplemental data [file Supp_Fig7.xlsx]

## Sheet: INDIVIDUAL DATA
Young Group: CTL+LD BPA+HD BPA																				Young Group: CTL+HD BPA
ID	Renal H2S	Brain H2S production capacity (IntDen)	LM/BM	FM/BM	OF: Dur in Inner	OF: Lat to inner	Y-maze: Dur in Target	Y-maze: Pref Score	Y-maze: Freq to Target	Y-maze: Freq to Target %	Renal oxidative stress (H2DCFDA probe assay: fold change at Time 75min to Time 0)	Renal oxidative stress (DHR probe assay: fold change at Time 75min to Time 0)	Brain oxidative stress (H2DCFDA probe assay: fold change at Time 75min to Time 0)	Brain oxidative stress (DHR probe assay: fold change at Time 75min to Time 0)	Renal CGL protein (WB CGL/aTubulin)	Renal CBS protein (WB CBS/aTubulin)	Brain CBS protein (WB CBS/GAPDH)				Mouse&BPA	Renal H2S	Brain H2S production capacity (IntDen)	LM/BM	FM/BM	OF: Dur in Inner	OF: Lat to inner	Y-maze: Dur in Target	Y-maze: Pref Score	Y-maze: Freq to Target	Y-maze: Freq to Target %	Renal oxidative stress (H2DCFDA probe assay: fold change at Time 75min to Time 0)	Renal oxidative stress (DHR probe assay: fold change at Time 75min to Time 0)	Brain oxidative stress (H2DCFDA probe assay: fold change at Time 75min to Time 0)	Brain oxidative stress (DHR probe assay: fold change at Time 75min to Time 0)	Renal CGL protein (WB CGL/aTubulin)	Renal CBS protein (WB CBS/aTubulin)	Brain CBS protein (WB CBS/GAPDH)
501	329952	66302			128.79	3.97	32.5318	0.61	8	44.44	6.02013	1.58041	16.5648	2.58286			2.63			501	0	329952	66302			128.79	3.97	32.5318	0.61	8	44.44	6.02013	1.58041	16.5648	2.58286			2.63
502	343507	151396			24.09		23.3896	0.42	3	37.5	5.89438	2.94199	16.7338	2.5966			1.52			502	0	343507	151396			24.09		23.3896	0.42	3	37.5	5.89438	2.94199	16.7338	2.5966			1.52
503	359985	84750			67.83	2.34	32.8321	0.64	8	61.54	7.28444	2.90716	15.8967	2.66383			2.29			503	0	359985	84750			67.83	2.34	32.8321	0.64	8	61.54	7.28444	2.90716	15.8967	2.66383			2.29
504	331866	115094			131.3	2.64	26.6928	0.49	7	43.75	6.07174	2.97322	17.4145	2.62424			1.91			504	0	331866	115094			131.3	2.64	26.6928	0.49	7	43.75	6.07174	2.97322	17.4145	2.62424			1.91
513	367826	80494			105.27	25.89	27.0678	0.52	5	38.46	6.94594	2.93042	16.5882	2.73718			8.3			525	250	323020	107904			38.2	12.18	16.5575	0.31	4	44.44	7.99449	2.51587	17.7772	2.67612			1.2
514	280115	63958			161.93	0	33.366	0.61	4	44.44	7.00311	3.16032	18.5031	2.9504			4.15			526	250	258430	60336			65.7	19.62	14.1138	0.26	3	27.27	8.13128	3.03107	17.4446	2.66099			1.26
515	274250	36006			41.04	35.17	26.3925	0.48	3	37.5	6.48613	3.22592	15.719	2.64732			3.4			527	250	263531	36525			49.82	39.31	13.6801	0.26	2	16.67	7.58049	3.03549	17.3921	2.70289			1.26
516	294635	47315			51.38	1.43	14.5142	0.27	4	40	6.39005	2.93328	18.3506	2.83303			1.19			528	250	233128	84451			121.19	4.44	23.3308	0.42	3	37.5	7.5916	2.94562	17.1377	2.73799			1.26
525	323020	107904			38.2	12.18	16.5575	0.31	4	44.44	7.99449	2.51587	17.7772	2.67612			1.2			537	0	323776		78.03	15.21	111.74	1	12.61	0.26	4	28.57	5.63144	2.84548			0.900363	0.832632
526	258430	60336			65.7	19.62	14.1138	0.26	3	27.27	8.13128	3.03107	17.4446	2.66099			1.26			538	0	336120		84.5	6.67	72.5	0.83	20.33	0.35	4	36.36	8.04528	2.94497			0.509725	0.812196
527	263531	36525			49.82	39.31	13.6801	0.26	2	16.67	7.58049	3.03549	17.3921	2.70289			1.26			539	0	312822		87.1	5.47	62.73	2.17	21.92	0.4	4	36.36	7.22915	2.98151			0.473459	0.67029
528	233128	84451			121.19	4.44	23.3308	0.42	3	37.5	7.5916	2.94562	17.1377	2.73799			1.26			540	0	340667		86.52	6.68	50.72	0	15.75	0.27	2	33.33	6.18618	3.04717			0.533318	0.605122
537	323776		78.03	15.21	111.74	1	12.61	0.26	4	28.57	5.63144	2.84548			0.900363	0.832632				541	0	394106		81.15	10.34	52.42	0.3	23.86	0.44	5	50	8.91493	2.82951			0.551462	0.686121
538	336120		84.5	6.67	72.5	0.83	20.33	0.35	4	36.36	8.04528	2.94497			0.509725	0.812196				547	250	256422		85.9	9.24	132.86	2.14	14.72	0.26	1	25	9.50397	3.34032			0.604063	0.4068
539	312822		87.1	5.47	62.73	2.17	21.92	0.4	4	36.36	7.22915	2.98151			0.473459	0.67029				548	250	204544		82.82	10.19	47.95	9.04					7.25476	3.04087			0.430016	0.341599
540	340667		86.52	6.68	50.72	0	15.75	0.27	2	33.33	6.18618	3.04717			0.533318	0.605122				549	250	288036		78.57	13.6	64.7	19.85	4.11	0.07	4	40	7.77814	2.30145			0.735359	0.63314
541	394106		81.15	10.34	52.42	0.3	23.86	0.44	5	50	8.91493	2.82951			0.551462	0.686121				550	250	307529		84.42	9.42	96.73	1.3	13.25	0.23	4	33.33	9.08506	3.19157			0.62466	0.588762
542	290128		75.01	16.84	67.53	28.56	16.18	0.29	2	33.33	6.44402	3.13944			0.584169	0.751716				551	250	383548		80.76	12.1	34.7	6.91	21.76	0.39	3	37.5	6.91648	3.06872			0.641097	0.314621
543	303914		82.84	9.39	43.21	16.45	12.92	0.24	3	37.5	6.30375	3.53683			1.22359	0.652724
544	254606		79.77	12.63	89.82	0	19.85	0.35	4	28.57	5.61428	3.29011			0.51912	0.558247
545	275146		84.32	8.36	40.47	7.47	22.42	0.4	4	28.57	5.75701	2.87377			0.509191	0.31606
546	380178		83.71	10.43	86.55	6.64	10.21	0.2	3	30	6.57248	3.12234			0.479898	0.305564
547	256422		85.9	9.24	132.86	2.14	14.72	0.26	1	25	9.50397	3.34032			0.604063	0.4068
548	204544		82.82	10.19	47.95	9.04					7.25476	3.04087			0.430016	0.341599
549	288036		78.57	13.6	64.7	19.85	4.11	0.07	4	40	7.77814	2.30145			0.735359	0.63314
550	307529		84.42	9.42	96.73	1.3	13.25	0.23	4	33.33	9.08506	3.19157			0.62466	0.588762
551	383548		80.76	12.1	34.7	6.91	21.76	0.39	3	37.5	6.91648	3.06872			0.641097	0.314621
Aged Group: CTL+LD BPA+HD BPA																				Aged Group: CTL+HD BPA
				Body composition		Glucose metabolism	Open Field		Y-Maze															Body composition		Glucose metabolism	Open Field		Y-Maze
	Mouse&BPA	Renal H2S	Brain H2S production capacity (IntDen)	Lean Mass %	Fat Mass %	Fasting blood glucose (mg/dL)	Duration in Inner	Latencty to Inner	Duration in Target	Preference Score	Frequency to Target	Frequency to Target %									Mouse&BPA	Renal H2S	Brain H2S production capacity (IntDen)	Lean Mass %	Fat Mass %	Fasting blood glucose (mg/dL)	Duration in Inner	Latencty to Inner	Duration in Target	Preference Score	Frequency to Target	Frequency to Target %
505	0	1.24425e+06	23075	59.96	35.3		6.90676	37.9371	25.23	0.51	7	46.67								505	0	1.24425e+06	23075	59.96	35.3		6.90676	37.9371	25.23	0.51	7	46.67
506	0	1.32858e+06	11580	56.74	37.06		28.5279	66.2649	21.92	0.39	4	57.14								506	0	1.32858e+06	11580	56.74	37.06		28.5279	66.2649	21.92	0.39	4	57.14
507	0	1.17891e+06	7307	59.73	34.12		12.9794	52.2512	19.85	0.38	6	54.55								507	0	1.17891e+06	7307	59.73	34.12		12.9794	52.2512	19.85	0.38	6	54.55
508	0	1110483	8540	57.62	35.86		10.844	64.6967	25.63	0.5	6	66.67								508	0	1110483	8540	57.62	35.86		10.844	64.6967	25.63	0.5	6	66.67
509	0	1.23832e+06	14623	57.99	35.61	118	49.5485	15.1815	6.71	0.12	3	42.86								509	0	1.23832e+06	14623	57.99	35.61	118	49.5485	15.1815	6.71	0.12	3	42.86
510	0	1118459	11373			95	101.866	21.2541	24.49	0.43	4	36.36								510	0	1118459	11373			95	101.866	21.2541	24.49	0.43	4	36.36
511	0	1201536	3896	51.97	41.84	154	15.8488	7.74091	11.68	0.21	1	25								511	0	1201536	3896	51.97	41.84	154	15.8488	7.74091	11.68	0.21	1	25
512	0	1.39209e+06	3097	53.29	39.45	189	14.2806	60.7929	21.62	0.4	3	50								512	0	1.39209e+06	3097	53.29	39.45	189	14.2806	60.7929	21.62	0.4	3	50
517	0.25	1.31707e+06	15927	56.89	35.13		26.0922	135.232	19.25	0.36	4	33.33								529	250	1.23519e+06	5316	55.53	37.12		31.3974	0	17.28	0.32	2	22.22
518	0.25	1.11988e+06	12134	62.91	28.38		67.733	31.6977	10.21	0.21	4	26.67								530	250	879621	7901	56.58	35.98		33.3994	50.683	24.47	0.46	6	54.55
519	0.25	1.1519e+06	10259	55.31	37.76		34.4003	13.6467	15.45	0.31	4	28.57								531	250	978461	8550	57.06	34.87		12.212	13.2129	21.15	0.39	4	40
520	0.25	1114734	12192	55.6	36.65		113.845	42.8086	28.14	0.51	5	38.46								532	250	1.18766e+06	7104	56.18	36.9		33.4327	1.40137	25.86	0.49	3	37.5
521	0.25	1163090	9490	56.67	36.71	106	20.6869	344.037	14.21	0.26	4	30.77								533	250	945874	6225	55.26	37.16	141	19.3856	23.156
522	0.25	1.02309e+06	8862	52.78	39.08	167	1.6683	580.735	4.04	0.08	2	13.33								534	250	998143	6896	56.08	37.08	125	39.472	76.4415	12.21	0.23	3	21.43
523	0.25	1085096	5620	55.34	37.59	151	6.94013	69.1344	34.9	0.63	6	46.15								535	250	981169	10994	55.74	36.23	170	21.154	0	22.82	0.41	5	55.56
524	0.25	1.32373e+06	6385	53.63	38.92	202	9.34248	214.343	20.45	0.37	2	28.57								536	250	1.18337e+06	12045	60.19	30.73	149	78.7771	3.50343	13.65	0.25	2	20
529	250	1.23519e+06	5316	55.53	37.12		31.3974	0	17.28	0.32	2	22.22
530	250	879621	7901	56.58	35.98		33.3994	50.683	24.47	0.46	6	54.55
531	250	978461	8550	57.06	34.87		12.212	13.2129	21.15	0.39	4	40
532	250	1.18766e+06	7104	56.18	36.9		33.4327	1.40137	25.86	0.49	3	37.5
533	250	945874	6225	55.26	37.16	141	19.3856	23.156
534	250	998143	6896	56.08	37.08	125	39.472	76.4415	12.21	0.23	3	21.43
535	250	981169	10994	55.74	36.23	170	21.154	0	22.82	0.41	5	55.56
536	250	1.18337e+06	12045	60.19	30.73	149	78.7771	3.50343	13.65	0.25	2	20

## Sheet: CORRELATION
r Young Gp CTL+LD+HD			Renal H2S	Brain H2S	Physiology		Anxiety		Cognition				Oxidative stress				H2S producing genes				r Young Gp CTL+HD			Renal H2S	Brain H2S	Physiology		Anxiety		Cognition				Oxidative stress				H2S producing genes				r Aged Gp CTL+LD+HD			Renal H2S	Brain H2S	Physiology and Glucose Metabolism
					Body composition		Open Field		Y-Maze				Kidney		Brain		Kidney		Brain							Body composition		Open Field		Y-Maze				Kidney		Brain		Kidney		Brain							Body composition		Fasting blood glucose
					Lean Mass %	Fat Mass %	Duration in Inner	Latencty to Inner	Duration in Target	Preference Score	Frequency to Target	Frequency to Target %	Cellular	Mitochondrial	Cellular	Mitochondrial	CGL	CBS	CBS							Lean Mass %	Fat Mass %	Duration in Inner	Latencty to Inner	Duration in Target	Preference Score	Frequency to Target	Frequency to Target %	Cellular	Mitochondrial	Cellular	Mitochondrial	CGL	CBS	CBS							Lean Mass %	Fat Mass %
Renal H2S			1																		Renal H2S			1																		Renal H2S			1
Brain H2S			0.528164	1																	Brain H2S			0.55215	1																	Brain H2S			0.146719	1
Lean Mass %			0.0280981		1																Lean Mass %			-0.165194		1																Lean Mass %			-0.0205074	0.58008	1
Fat Mass %			-0.0833801		-0.953903	1															Fat Mass %			0.000896438		-0.936405	1															Fat Mass %			0.122828	-0.469271	-0.937107	1
Anxiety	Open Field	Duration in Inner	-0.112852	-0.0532181	-0.00467296	0.193964	1														Anxiety	Open Field	Duration in Inner	-0.239072	-0.203965	0.0640146	0.161352	1														Fasting blood glucose			0.334977	-0.505631	-0.545195	0.351723	1
		Latencty to Inner	-0.219146	-0.520805	-0.592345	0.548619	-0.352892	1															Latencty to Inner	-0.412928	-0.729277	-0.504358	0.473387	-0.36188	1													Anxiety	Open Field	Duration in Inner	-0.0453453	0.251386	0.353581	-0.466087	-0.612572
Cognition	Y-Maze	Duration in Target	0.192731	0.16336	0.228723	-0.357259	0.294031	-0.190033	1												Cognition	Y-Maze	Duration in Target	0.445804	0.250764	0.376531	-0.503058	0.151794	-0.434826	1														Latencty to Inner	-0.0258264	-0.0415702	-0.323344	0.259078	0.133301
		Preference Score	0.221616	0.145588	0.190711	-0.312329	0.302449	-0.171184	0.994924	1													Preference Score	0.442538	0.202268	0.296405	-0.41821	0.16012	-0.40395	0.994483	1											Cognition	Y-Maze	Duration in Target	-0.0313655	-0.0190158	-0.0194217	0.0861729	0.137942
		Frequency to Target	0.388339	0.202863	-0.119055	-0.0481248	0.26977	-0.315377	0.594441	0.631822	1												Frequency to Target	0.446558	0.0799577	-0.452143	0.196812	0.270102	-0.301054	0.6766	0.711912	1												Preference Score	-0.0320991	0.0224903	0.0302447	0.0529843	0.155555
		Frequency to Target %	0.480105	0.347211	-0.134918	-0.0662531	0.039039	-0.3164	0.575603	0.595615	0.718376	1											Frequency to Target %	0.607606	0.42821	-0.271939	-0.00508278	-0.0684647	-0.470954	0.641805	0.654213	0.776866	1											Frequency to Target	-0.292298	0.404929	0.443534	-0.289508	-0.255994
Oxidative stress	Kidney	Cellular	-0.0687241	-0.248098	0.299119	-0.261568	0.0864025	-0.0200518	-0.198943	-0.208591	-0.182958	0.0256891	1								Oxidative stress	Kidney	Cellular	-0.232845	-0.506976	0.270391	-0.225706	0.0184676	0.0987512	-0.321917	-0.340612	-0.313427	-0.108699	1										Frequency to Target %	-0.0138734	0.089664	0.175997	-0.0233076	0.0966499
		Mitochondrial	-0.194473	-0.0992997	0.252929	-0.165597	-0.107847	0.073931	-0.185158	-0.207315	-0.570341	-0.337434	0.0743657	1									Mitochondrial	-0.171531	0.122025	0.653133	-0.453077	-0.146174	-0.0624429	-0.232423	-0.257071	-0.57289	-0.376356	0.325579	1
	Brain	Cellular	-0.339427	-0.0492696			0.240363	-0.359148	-0.40841	-0.430741	-0.298412	-0.232721	0.207082	0.117683	1							Brain	Cellular	-0.520158	-0.0666374			-0.0878956	0.445644	-0.799444	-0.821795	-0.589841	-0.615599	0.39845	0.217385	1
		Mitochondrial	-0.32143	-0.369465			0.372792	-0.253486	0.0144838	0.00485968	-0.277905	0.00789406	0.213355	0.411099	0.665581	1							Mitochondrial	-0.714056	-0.416469			-0.0588795	0.366229	-0.478824	-0.459063	-0.519523	-0.287685	0.792577	0.516173	0.327542	1
H2S producing genes	Kidney	CGL	0.0581345		-0.267163	0.266265	0.00235937	0.310036	-0.423332	-0.378829	-0.0437056	0.092748	-0.178496	0.208592			1				H2S producing genes	Kidney	CGL	0.185837		-0.722912	0.816892	0.459758	0.181452	-0.619619	-0.527756	0.0983381	-0.301015	-0.290772	-0.368633			1
		CBS	0.151942		-0.308657	0.156706	0.169265	0.0555438	-0.0640862	-0.0483066	0.279693	0.326133	0.015424	-0.176574			0.340614	1					CBS	0.355824		-0.137791	-0.0367902	0.225663	-0.297339	-0.0724559	-0.0265352	0.612046	0.154358	-0.180092	-0.417868			0.32396	1
	Brain	CBS	0.428569	-0.0990866			0.366827	0.214987	0.48508	0.504485	0.183114	0.143125	-0.150636	0.0741923	-0.249144	0.243259			1			Brain	CBS	0.645968	-0.00936049			0.491897	-0.5673	0.899741	0.914466	0.923757	0.639429	-0.624722	-0.629211	-0.735581	-0.636234			1
p Young Gp CTL+LD+HD			Renal H2S	Brain H2S	Physiology		Anxiety		Cognition				Oxidative stress				H2S producing genes				P Young Gp CTL+HD			Renal H2S	Brain H2S	Physiology		Anxiety		Cognition				Oxidative stress				H2S producing genes				P Aged Gp CTL+LD+HD			Renal H2S	Brain H2S	Physiology and Glucose Metabolism
					Body composition		Open Field		Y-Maze				Kidney		Brain		Kidney		Brain							Body composition		Open Field		Y-Maze				Kidney		Brain		Kidney		Brain							Body composition		Fasting blood glucose
					Lean Mass %	Fat Mass %	Duration in Inner	Latencty to Inner	Duration in Target	Preference Score	Frequency to Target	Frequency to Target %	Cellular	Mitochondrial	Cellular	Mitochondrial	CGL	CBS	CBS							Lean Mass %	Fat Mass %	Duration in Inner	Latencty to Inner	Duration in Target	Preference Score	Frequency to Target	Frequency to Target %	Cellular	Mitochondrial	Cellular	Mitochondrial	CGL	CBS	CBS							Lean Mass %	Fat Mass %
Renal H2S																					Renal H2S																					Renal H2S
Brain H2S			0.0775389																		Brain H2S			0.155891																		Brain H2S			0.493899
Lean Mass %			0.92082																		Lean Mass %			0.648339																		Lean Mass %			0.926003	0.00371337
Fat Mass %			0.767667		3.62296e-08																Fat Mass %			0.998039		6.62417e-05																Fat Mass %			0.576615	0.0238816	4.58884e-11
Anxiety	Open Field	Duration in Inner	0.575176	0.869527	0.986813	0.488515															Anxiety	Open Field	Duration in Inner	0.339359	0.62804	0.860541	0.656088															Fasting blood glucose			0.287173	0.0935358	0.0828268	0.288815
		Latencty to Inner	0.2821	0.100461	0.0199804	0.034196	0.0770106																Latencty to Inner	0.0994875	0.0629054	0.137126	0.166987	0.153483														Anxiety	Open Field	Duration in Inner	0.83336	0.236042	0.0979008	0.0249845	0.034213
Cognition	Y-Maze	Duration in Target	0.345533	0.611947	0.43156	0.209839	0.144843	0.362901													Cognition	Y-Maze	Duration in Target	0.072889	0.549157	0.31788	0.167451	0.56085	0.0923422															Latencty to Inner	0.904651	0.847067	0.132326	0.232587	0.679604
		Preference Score	0.276574	0.651651	0.513703	0.276965	0.133156	0.413263	9.42335e-26														Preference Score	0.0752683	0.630964	0.438648	0.262638	0.539291	0.120726	4.17198e-16												Cognition	Y-Maze	Duration in Target	0.887025	0.931372	0.931636	0.702978	0.68587
		Frequency to Target	0.0499391	0.527166	0.685198	0.870226	0.182605	0.124625	0.00136286	0.000535859													Frequency to Target	0.0723477	0.850717	0.221744	0.611776	0.294417	0.257185	0.00285767	0.00134739													Preference Score	0.8844	0.91887	0.893711	0.814848	0.647875
		Frequency to Target %	0.0130554	0.268816	0.645613	0.821956	0.849825	0.12334	0.00209271	0.00132577	3.5799e-05												Frequency to Target %	0.00967641	0.289855	0.479025	0.989646	0.794022	0.0655811	0.00547934	0.00438399	0.000244022												Frequency to Target	0.175924	0.0552763	0.0386778	0.191264	0.447373
Oxidative stress	Kidney	Cellular	0.735317	0.432462	0.27711	0.344172	0.669195	0.924092	0.329445	0.305848	0.370619	0.903243									Oxidative stress	Kidney	Cellular	0.353471	0.198267	0.448658	0.528972	0.941756	0.706499	0.206256	0.179501	0.219735	0.675488											Frequency to Target %	0.949904	0.684115	0.433358	0.917999	0.777414
		Mitochondrial	0.329649	0.75423	0.370053	0.564855	0.590246	0.710561	0.365414	0.310425	0.00229703	0.0921005	0.714104										Mitochondrial	0.49499	0.778698	0.0420743	0.19383	0.5613	0.817022	0.368261	0.319027	0.0159417	0.135855	0.188566
	Brain	Cellular	0.280397	0.878405			0.45302	0.277894	0.187036	0.161865	0.345396	0.468731	0.517037	0.719309								Brain	Cellular	0.185824	0.875494			0.833816	0.316992	0.0171656	0.0122897	0.12334	0.105718	0.32291	0.602346
		Mitochondrial	0.306996	0.249842			0.244492	0.471847	0.971066	0.997089	0.354897	0.989013	0.495293	0.179695	0.0188525								Mitochondrial	0.0462872	0.353741			0.834489	0.435565	0.210421	0.229014	0.158273	0.48511	0.0181907	0.187855	0.397334
H2S producing genes	Kidney	CGL	0.839453		0.327861	0.331206	0.998847	0.258498	0.127979	0.177405	0.898556	0.748985	0.51601	0.463215							H2S producing genes	Kidney	CGL	0.612906		0.0159558	0.00348302	0.190796	0.587614	0.0726965	0.140174	0.786583	0.448467	0.410274	0.28101
		CBS	0.582602		0.274201	0.592092	0.536397	0.864839	0.835111	0.87691	0.333119	0.257531	0.951009	0.5397			0.225055						CBS	0.311682		0.725673	0.900771	0.524701	0.388634	0.86015	0.952015	0.0836949	0.691161	0.63318	0.238497			0.369525
	Brain	CBS	0.16451	0.759318			0.240836	0.525535	0.109939	0.0944037	0.568917	0.657224	0.644974	0.820581	0.435735	0.430596						Brain	CBS	0.0835646	0.98245			0.21567	0.184096	0.00233381	0.00146577	0.00104559	0.0877886	0.0978506	0.0933279	0.0368476	0.0714209
			0.05=< p <= 0.1
			p <= 0.05
sample size Young Gp CTL+LD+HD			Renal H2S	Brain H2S	Physiology		Anxiety		Cognition				Oxidative stress				H2S producing genes				sample size Young Gp CTL+HD			Renal H2S	Brain H2S	Physiology		Anxiety		Cognition				Oxidative stress				H2S producing genes				Sample size Aged Gp CTL+LD+HD			Renal H2S	Brain H2S	Physiology and Glucose Metabolism
					Body composition		Open Field		Y-Maze				Kidney		Brain		Kidney		Brain							Body composition		Open Field		Y-Maze				Kidney		Brain		Kidney		Brain							Body composition		Fasting blood glucose
					Lean Mass %	Fat Mass %	Duration in Inner	Latencty to Inner	Duration in Target	Preference Score	Frequency to Target	Frequency to Target %	Cellular	Mitochondrial	Cellular	Mitochondrial	CGL	CBS	CBS							Lean Mass %	Fat Mass %	Duration in Inner	Latencty to Inner	Duration in Target	Preference Score	Frequency to Target	Frequency to Target %	Cellular	Mitochondrial	Cellular	Mitochondrial	CGL	CBS	CBS							Lean Mass %	Fat Mass %
Renal H2S			27	12	15	15	27	26	26	26	26	26	27	27	12	12	15	15	12		Renal H2S																					Renal H2S			24	24	23	23	12
Brain H2S			12	12			12	11	12	12	12	12	12	12	12	12			12		Brain H2S			8																		Brain H2S			24	24	23	23	12
Lean Mass %			15		15	15	15	15	14	14	14	14	15	15			15	15			Lean Mass %			10																		Lean Mass %			23	23	23	23	11
Fat Mass %			15		15	15	15	15	14	14	14	14	15	15			15	15			Fat Mass %			10		10																Fat Mass %			23	23	23	23	11
Anxiety	Open Field	Duration in Inner	27	12	15	15	27	26	26	26	26	26	27	27	12	12	15	15	12		Anxiety	Open Field	Duration in Inner	18	8	10	10															Fasting blood glucose			12	12	11	11	12
		Latencty to Inner	26	11	15	15	26	26	25	25	25	25	26	26	11	11	15	15	11				Latencty to Inner	17	7	10	10	17														Anxiety	Open Field	Duration in Inner	24	24	23	23	12
Cognition	Y-Maze	Duration in Target	26	12	14	14	26	25	26	26	26	26	26	26	12	12	14	14	12		Cognition	Y-Maze	Duration in Target	17	8	9	9	17	16															Latencty to Inner	24	24	23	23	12
		Preference Score	26	12	14	14	26	25	26	26	26	26	26	26	12	12	14	14	12				Preference Score	17	8	9	9	17	16	17												Cognition	Y-Maze	Duration in Target	23	23	22	22	11
		Frequency to Target	26	12	14	14	26	25	26	26	26	26	26	26	12	12	14	14	12				Frequency to Target	17	8	9	9	17	16	17	17													Preference Score	23	23	22	22	11
		Frequency to Target %	26	12	14	14	26	25	26	26	26	26	26	26	12	12	14	14	12				Frequency to Target %	17	8	9	9	17	16	17	17	17												Frequency to Target	23	23	22	22	11
Oxidative stress	Kidney	Cellular	27	12	15	15	27	26	26	26	26	26	27	27	12	12	15	15	12		Oxidative stress	Kidney	Cellular	18	8	10	10	18	17	17	17	17	17											Frequency to Target %	23	23	22	22	11
		Mitochondrial	27	12	15	15	27	26	26	26	26	26	27	27	12	12	15	15	12				Mitochondrial	18	8	10	10	18	17	17	17	17	17	18
	Brain	Cellular	12	12			12	11	12	12	12	12	12	12	12	12			12			Brain	Cellular	8	8			8	7	8	8	8	8	8	8
		Mitochondrial	12	12			12	11	12	12	12	12	12	12	12	12			12				Mitochondrial	8	8			8	7	8	8	8	8	8	8	8
H2S producing genes	Kidney	CGL	15		15	15	15	15	14	14	14	14	15	15			15	15			H2S producing genes	Kidney	CGL	10		10	10	10	10	9	9	9	9	10	10
		CBS	15		15	15	15	15	14	14	14	14	15	15			15	15					CBS	10		10	10	10	10	9	9	9	9	10	10			10
	Brain	CBS	12	12			12	11	12	12	12	12	12	12	12	12			12			Brain	CBS	8	8			8	7	8	8	8	8	8	8	8	8			8
[truncated: 20 more columns]
