# Supplementary material for: Peripubertal Bisphenol A Exposure Imparts Detrimental Age-Related Changes in Body Composition, Cognition, and Hydrogen Sulfide Production Capacities
Source: Antioxid Redox Signal. 2022 Jun 3;36(16-18):1246–67. doi: 10.1089/ars.2020.8226 (PMC9221154; doi:10.1089/ars.2020.8226)
Supplement: Supplemental data [file Supp_Data1Fig6.xlsx]

## Sheet: FIGURE 6
FIGURE 6A: FOLD CHANGE OF H2S PRODUCTION CAPACITY COMPARED TO THE CTL GROUP IN KIDNEY
		CTL									LD									HD
	10-wk	0.97	1.01	1.06	0.97	0.95	0.99	0.92	1	1.15	1.08	0.82	0.8	0.86	0.83	0.87	0.73	0.79	1.09	0.95	0.76	0.77	0.68	0.74	0.59	0.83	0.88	1.1
	83-wk	1.01	1.08	0.98	0.91	1.01	0.9	0.97	1.13		1.07	0.89	0.94	0.91	0.91	0.81	0.86	1.07		1.01	0.71	0.79	0.97	0.77	0.81	0.78	0.95
FIGURE 6B: FOLD CHANGE OF H2S PRODUCTION CAPACITY COMPARED TO THE CTL GROUP IN BRAIN
		CTL								LD								HD
	10-wk	0.64	1.45	0.81	1.1					0.77	0.61	0.34	0.45					1.03	0.58	0.35	0.81
	83-wk	2.21102	1.10958	0.700147	0.818292	1.40116	1.08975	0.37331	0.296751	1.52611	1.16266	0.983004	1.16822	0.90932	0.849145	0.538501	0.611802	0.509372	0.757064	0.81925	0.680696	0.596471	0.660766	1.05343	1.15414
FIGURE 6F: YOUNG KIDNEY LYSATE H2DCFDA ASSAY
	INDIVIDUAL DATA:
		H2DCFDA fluorescence, fold change to individual start
	Time (min)	CTL									LD									HD
	0	1	1	1	1	1	1	1	1	1	1	1	1	1	1	1	1	1	1	1	1	1	1	1	1	1	1	1
	15	2.32	2.3	2.66	2.44	2.12	2.76	2.58	2.33	3.24	2.46	2.51	2.27	2.28	2.17	2.03	2.11	2.19	2.32	2.71	2.66	2.53	2.28	2.91	2.59	2.38	2.9	2.36
	30	3.58	3.48	4.19	3.7	3.21	4.5	4.08	3.62	5.21	3.9	3.95	3.58	3.55	3.47	3.3	3.19	3.36	3.64	4.35	4.35	4.06	3.81	5.01	4.17	4	4.87	3.77
	45	4.54	4.46	5.4	4.65	4.18	5.89	5.38	4.72	6.76	5.09	5.15	4.75	4.64	4.62	4.45	4.11	4.32	4.77	5.73	5.78	5.42	5.3	6.79	5.39	5.42	6.56	5.03
	60	5.37	5.26	6.44	5.44	5.02	7.09	6.42	5.59	7.98	6.12	6.16	5.68	5.6	5.65	5.47	4.96	5.11	5.79	6.97	7.07	6.59	6.56	8.24	6.4	6.7	7.99	6.04
	75	6.02	5.89	7.28	6.07	5.63	8.05	7.23	6.19	8.91	6.95	7	6.49	6.39	6.44	6.3	5.61	5.76	6.57	7.99	8.13	7.58	7.59	9.5	7.25	7.78	9.09	6.92
	90	6.6	6.48	8.01	6.69	6.26	8.91	8.02	6.78	9.88	7.67	7.71	7.25	7.05	7.13	7.04	6.29	6.35	7.3	8.89	9.08	8.51	8.62	10.71	8.03	8.78	10.19	7.73
	105	7.07	6.94	8.6	7.14	6.75	9.68	8.69	7.29	10.67	8.26	8.32	7.79	7.66	7.82	7.66	6.77	6.86	7.95	9.6	9.89	9.27	9.46	11.68	8.73	9.58	11.06	8.37
	120	7.54	7.46	9.27	7.67	7.33	10.49	9.39	7.86	11.38	8.86	9.01	8.39	8.22	8.42	8.36	7.33	7.34	8.56	10.35	10.77	10.05	10.36	12.61	9.37	10.38	11.97	9.08
	AUC DATA:
	CTL			LD			HD
	Mean	SD	N	Mean	SD	N	Mean	SD	N
	553.9	30.11	9	508.1	12.09	9	659.5	22.41	9
FIGURE 6G: YOUNG KIDNEY LYSATE DHR123 ASSAY
	INDIVIDUAL DATA:
		DHR fluorescence, fold change to individual start
	Time (min)	CTL									LD									HD
	0	1	1	1	1	1	1	1	1	1	1	1	1	1	1	1	1	1	1	1	1	1	1	1	1	1	1	1
	15	1.43	1.44	1.49	1.42	1.37	1.42	1.46	1.42	1.57	1.5	1.55	1.43	1.46	1.44	1.39	1.38	1.48	1.35	1.46	1.43	1.42	1.43	1.5	1.37	1.45	1.51	1.39
	30	1.93	1.9	1.97	1.87	1.83	1.9	1.97	1.9	2.08	2.03	2.11	1.89	2	2.08	1.95	1.84	2.01	1.7	1.98	1.94	1.89	2.03	2.01	1.72	2	2.06	1.86
	45	2.33	2.31	2.38	2.27	2.27	2.32	2.41	2.28	2.44	2.5	2.57	2.32	2.44	2.66	2.49	2.25	2.47	2.03	2.38	2.35	2.29	2.54	2.43	1.97	2.49	2.47	2.26
	60	2.67	2.62	2.71	2.58	2.64	2.67	2.76	2.58	2.72	2.87	2.95	2.66	2.83	3.14	2.92	2.6	2.83	2.32	2.74	2.72	2.65	2.98	2.74	2.16	2.86	2.79	2.6
	75	2.94	2.91	2.97	2.85	2.94	2.98	3.05	2.83	2.93	3.16	3.23	2.93	3.14	3.54	3.29	2.87	3.12	2.52	3.03	3.04	2.95	3.34	3.04	2.3	3.19	3.07	2.83
	90	3.15	3.15	3.23	3.08	3.22	3.25	3.31	3.03	3.13	3.44	3.49	3.21	3.43	3.9	3.64	3.15	3.39	2.76	3.32	3.37	3.23	3.7	3.26	2.45	3.49	3.31	3.09
	105	3.34	3.35	3.43	3.3	3.48	3.48	3.53	3.24	3.29	3.63	3.71	3.42	3.67	4.21	3.91	3.35	3.6	2.92	3.57	3.59	3.44	3.97	3.49	2.59	3.75	3.5	3.26
	120	3.52	3.55	3.63	3.48	3.71	3.72	3.76	3.42	3.48	3.85	3.93	3.6	3.91	4.52	4.18	3.59	3.84	3.12	3.76	3.84	3.71	4.28	3.7	2.71	4.01	3.71	3.46
	AUC DATA:
	CTL			LD			HD
	Mean	SD	N	Mean	SD	N	Mean	SD	N
	182.3	2.279	6	196.4	7.545	6	186.9	7.78	6
FIGURE 6H: YOUNG LIVER LYSATE H2DCFDA ASSAY
	INDIVIDUAL DATA:
		H2DCFDA fluorescence, fold change to individual start
	Time (min)	CTL				LD				HD
	0	1	1	1	1	1	1	1	1	1	1	1	1
	15	4.24	4.1	3.89	4.07	3.92	4.3	3.81	4.16	4.28	4.13	4.29	4.15
	30	8.33	8.09	7.71	8.22	7.97	8.81	7.55	8.51	8.71	8.23	8.55	8.31
	45	11.59	11.48	11.04	11.85	11.43	12.72	10.79	12.37	12.39	11.7	12.07	11.73
	60	14.21	14.25	13.6	14.78	14.09	15.66	13.27	15.29	15.01	14.56	14.75	14.39
	75	16.56	16.73	15.9	17.41	16.59	18.5	15.72	18.35	17.78	17.44	17.39	17.14
	90	18.45	18.62	17.56	19.25	18.37	20.41	17.23	20.17	19.42	18.87	18.96	18.55
	105	20.27	20.16	19.17	21.25	19.96	22.11	18.72	21.91	21.18	20.64	20.49	20.03
	120	21.66	21.84	20.47	22.67	21.42	23.62	20.06	23.62	22.54	22.12	21.94	21.45
	AUC DATA:
	CTL			LD			HD
	Mean	SD	N	Mean	SD	N	Mean	SD	N
	1448	16.59	4	1489	34.64	4	1497	9.229	4
FIGURE 6I: YOUNG LIVER LYSATE DHR123 ASSAY
	INDIVIDUAL DATA:
		DHR fluorescence, fold change to individual start
	Time (min)	CTL				LD				HD
	0	1	1	1	1	1	1	1	1	1	1	1	1
	15	1.35	1.33	1.35	1.33	1.36	1.38	1.31	1.33	1.36	1.34	1.36	1.35
	30	1.77	1.72	1.75	1.72	1.79	1.87	1.69	1.8	1.75	1.75	1.77	1.8
	45	2.12	2.07	2.15	2.09	2.19	2.3	2.07	2.2	2.11	2.12	2.15	2.15
	60	2.36	2.32	2.4	2.33	2.49	2.61	2.33	2.5	2.37	2.39	2.4	2.42
	75	2.58	2.6	2.66	2.62	2.74	2.95	2.65	2.83	2.68	2.66	2.7	2.74
	90	2.74	2.74	2.8	2.75	2.9	3.08	2.79	3.01	2.78	2.79	2.79	2.82
	105	2.88	2.87	2.96	2.89	3.07	3.26	2.95	3.18	2.92	2.95	2.93	2.93
	120	3.01	3	3.09	3.01	3.19	3.4	3.11	3.35	3.04	3.08	3.04	3.06
	AUC DATA:
	CTL			LD			HD
	Mean	SD	N	Mean	SD	N	Mean	SD	N
	147.4	0.936	4	161.8	3.156	4	151.5	0.6108	4
FIGURE 6J: YOUNG BRAIN REAL TIME PCR
	Sample Name	Target Name	Cт	Cт AVG	AVG of group	SD of group	Target Name	Cт	Cт AVG	AVG of group	SD of group		ΔCt	ΔCt of Ctl	ΔΔCt	fold change	AVG	SD
	CTL1	GSTalpha	30.5402	30.493	30.0157	0.318343	b-Actin	17.4216	17.3219	17.0476	0.525972		13.1711	12.9681	0.203026	0.868727	1.04522	0.345841
	CTL1	GSTalpha	30.4457				b-Actin	17.2221
	CTL2	GSTalpha	29.8916	29.8695			b-Actin	17.9465	17.4005				12.4691		-0.499033	1.41327
	CTL2	GSTalpha	29.8475				b-Actin	16.8544
	CTL3	GSTalpha	29.8276	29.8524			b-Actin	17.8438	17.1996				12.6528		-0.31531	1.24428
	CTL3	GSTalpha	29.8771				b-Actin	16.5553
	CTL4	GSTalpha	29.9184	29.8478			b-Actin	16.0976	16.2684				13.5794		0.611317	0.654599
	CTL4	GSTalpha	29.7772				b-Actin	16.4392
	LD1	GSTalpha	30.5627	30.0309	30.0888	0.289024	b-Actin	17.7644	17.8506	17.7913	0.163635		12.1803		-0.787793	1.72643	1.59988	0.179907
	LD1	GSTalpha	29.4992				b-Actin	17.9368
	LD2	GSTalpha	29.9414	29.764			b-Actin	17.1797	17.5497				12.2143		-0.753786	1.68621
	LD2	GSTalpha	29.5867				b-Actin	17.9198
	LD3	GSTalpha	30.5716	30.4653			b-Actin	17.8547	17.9127				12.5526		-0.415536	1.33379
	LD3	GSTalpha	30.3589				b-Actin	17.9708
	LD4	GSTalpha	30.4298	30.0951			b-Actin	17.8577	17.8522				12.243		-0.725145	1.65307
	LD4	GSTalpha	29.7604				b-Actin	17.8466
	HD1	GSTalpha	30.2666	30.1192	30.0007	0.10594	b-Actin	18.28	18.2491	17.8669	0.302993		11.87		-1.09807	2.14068	1.80871	0.350788
	HD1	GSTalpha	29.9717				b-Actin	18.2183
	HD2	GSTalpha	30.1369	30.0425			b-Actin	18.0893	17.691				12.3515		-0.61661	1.53327
	HD2	GSTalpha	29.9481				b-Actin	17.2928
	HD3	GSTalpha	29.8951	29.8704			b-Actin	17.9474	17.96				11.9103		-1.05775	2.08169
	HD3	GSTalpha	29.8457				b-Actin	17.9727
	HD4	GSTalpha	29.9838	29.9706			b-Actin	17.2643	17.5674				12.4033		-0.564836	1.47922
	HD4	GSTalpha	29.9575				b-Actin	17.8704
	Sample Name	Target Name	Cт	Cт AVG	AVG of group	SD of group	Target Name	Cт	Cт AVG	AVG of group	SD of group		ΔCt	ΔCt of Ctl	ΔΔCt	fold change	AVG	SD
	CTL1	NFκB-1a	25.0695	24.9982	23.7745	1.33531	b-Actin	17.4216	17.3219	17.0476	0.525972		7.67631	6.72688	0.94943	0.517837	1.1419	0.702597
	CTL1	NFκB-1a	24.9268				b-Actin	17.2221
	CTL2	NFκB-1a	24.5301	24.3279			b-Actin	17.9465	17.4005				6.9274		0.200518	0.870238
	CTL2	NFκB-1a	24.1256				b-Actin	16.8544
	CTL3	NFκB-1a	24.2705	23.8775			b-Actin	17.8438	17.1996				6.67789		-0.0489912	1.03454
	CTL3	NFκB-1a	23.4844				b-Actin	16.5553
	CTL4	NFκB-1a	24.9382	21.8943			b-Actin	16.0976	16.2684				5.62593		-1.10096	2.14497
	CTL4	NFκB-1a	18.8505				b-Actin	16.4392
	LD1	NFκB-1a	24.2814	24.0866	24.2957	0.271043	b-Actin	17.7644	17.8506	17.7913	0.163635		6.23599		-0.490892	1.40531	1.17527	0.166675
	LD1	NFκB-1a	23.8919				b-Actin	17.9368
	LD2	NFκB-1a	24.2517	24.0628			b-Actin	17.1797	17.5497				6.51303		-0.213857	1.15978
	LD2	NFκB-1a	23.8738				b-Actin	17.9198
	LD3	NFκB-1a	24.6353	24.6279			b-Actin	17.8547	17.9127				6.71517		-0.0117092	1.00815
	LD3	NFκB-1a	24.6205				b-Actin	17.9708
	LD4	NFκB-1a	24.5198	24.4055			b-Actin	17.8577	17.8522				6.55335		-0.173529	1.12781
	LD4	NFκB-1a	24.2912				b-Actin	17.8466
	HD1	NFκB-1a	24.7961	24.7158	24.6135	0.130586	b-Actin	18.28	18.2491	17.8669	0.302993		6.46671		-0.26017	1.19762	1.0057	0.225425
	HD1	NFκB-1a	24.6356				b-Actin	18.2183
	HD2	NFκB-1a	24.7224	24.6628			b-Actin	18.0893	17.691				6.97174		0.244856	0.8439
	HD2	NFκB-1a	24.6031				b-Actin	17.2928
	HD3	NFκB-1a	24.4664	24.422			b-Actin	17.9474	17.96				6.46196		-0.264924	1.20157
	HD3	NFκB-1a	24.3776				b-Actin	17.9727
	HD4	NFκB-1a	24.8711	24.6533			b-Actin	17.2643	17.5674				7.08587		0.358989	0.779711
	HD4	NFκB-1a	24.4354				b-Actin	17.8704
	Sample Name	Target Name	Cт	Cт AVG	AVG of group	SD of group	Target Name	Cт	Cт AVG	AVG of group	SD of group		ΔCt	ΔCt of Ctl	ΔΔCt	fold change	AVG	SD
	CTL1	TNFa	31.8189	31.7866	32.161	0.437979	b-Actin	17.4216	17.3219	17.0476	0.525972		14.4647	15.1135	-0.648714	1.56777	1.11006	0.508203
	CTL1	TNFa	31.7543				b-Actin	17.2221
	CTL2	TNFa	32.7065	32.5599			b-Actin	17.9465	17.4005				15.1595		0.0459869	0.968627
	CTL2	TNFa	32.4134				b-Actin	16.8544
	CTL3	TNFa	32.0288	31.7774			b-Actin	17.8438	17.1996				14.5778		-0.535616	1.44956
	CTL3	TNFa	31.5261				b-Actin	16.5553
	CTL4	TNFa	32.6884	32.5202			b-Actin	16.0976	16.2684				16.2518		1.13834	0.454281
	CTL4	TNFa	32.352				b-Actin	16.4392
	LD1	TNFa	32.2255	32.3099	32.4965	0.341743	b-Actin	17.7644	17.8506	17.7913	0.163635		14.4593		-0.654189	1.57373	1.33969	0.212879
	LD1	TNFa	32.3944				b-Actin	17.9368
	LD2	TNFa	31.753	32.111			b-Actin	17.1797	17.5497				14.5613		-0.552157	1.46628
	LD2	TNFa	32.469				b-Actin	17.9198
	LD3	TNFa	32.914	32.8231			b-Actin	17.8547	17.9127				14.9103		-0.203128	1.15119
	LD3	TNFa	32.7321				b-Actin	17.9708
	LD4	TNFa	32.6803	32.7421			b-Actin	17.8577	17.8522				14.8899		-0.223522	1.16758
	LD4	TNFa	32.8039				b-Actin	17.8466
	HD1	TNFa	32.5324	32.1413	31.8517	0.259621	b-Actin	18.28	18.2491	17.8669	0.302993		13.8922		-1.22128	2.33153	-1.12865	0.173592
	HD1	TNFa	31.7502				b-Actin	18.2183
	HD2	TNFa	32.3134	31.9297			b-Actin	18.0893	17.691				14.2387		-0.874808	1.83376
	HD2	TNFa	31.546				b-Actin	17.2928
	HD3	TNFa	32.5676	31.8174			b-Actin	17.9474	17.96				13.8574		-1.25611	2.38851
	HD3	TNFa	31.0672				b-Actin	17.9727
	HD4	TNFa	31.879	31.5184			b-Actin	17.2643	17.5674				13.951		-1.16242	2.23832
	HD4	TNFa	31.1578				b-Actin	17.8704
	Sample Name	Target Name	Cт	Cт AVG	AVG of group	SD of group	Housekeeping gene	Cт	Cт AVG	AVG of group	SD of group		ΔCt	ΔCt of Ctl	ΔΔCt	fold change	AVG	SD
	CTL1	IL-1B	31.12	31.2367	31.3855	0.459087	b-Actin	17.4834	17.7497	17.7251	0.361276		13.4871	13.6604	-0.173289	1.12763	1.00824	0.148287
	CTL1	IL-1B	31.3535				b-Actin	18.0159
	CTL2	IL-1B	30.9555	30.9555			b-Actin	17.5075	17.4886				13.4669		-0.193497	1.14353
							b-Actin	17.4698
	CTL3	IL-1B	31.43	31.3159			b-Actin	17.3248	17.4358				13.8801		0.219715	0.858735
	CTL3	IL-1B	31.2018				b-Actin	17.5468
	CTL4	IL-1B	32.0401	32.0339			b-Actin	17.8112	18.2264				13.8074		0.147071	0.903082
	CTL4	IL-1B	32.0276				b-Actin	18.6417
	LD1	IL-1B	31.628	31.6	31.5754	0.355158	b-Actin	17.5683	17.4974	17.3888	0.197089		14.1026		0.442203	0.73601	0.723	0.21284
	LD1	IL-1B	31.5719				b-Actin	17.4265
	LD2	IL-1B	31.0799	31.186			b-Actin	17.35	17.3588				13.8272		0.166843	0.89079
	LD2	IL-1B	31.2921				b-Actin	17.3676
	LD3	IL-1B	31.4953	31.4753			b-Actin	17.5724	17.574				13.9013		0.240959	0.846183
	LD3	IL-1B	31.4553				b-Actin	17.5755
	LD4	IL-1B	32.1839	32.0404			b-Actin	17.1746	17.1251				14.9153		1.25492	0.419016
	LD4	IL-1B	31.8968				b-Actin	17.0755
	HD1	IL-1B	31.8777	31.5296	31.8121	0.264135	b-Actin	17.1736	17.5739	17.8427	0.397377		13.9557		0.295387	0.814854	0.816837	0.1496
	HD1	IL-1B	31.1815				b-Actin	17.9742
	HD2	IL-1B	32.3062	31.9417			b-Actin	18.9113	18.3198				13.6219		-0.0385003	1.02705
	HD2	IL-1B	31.5772				b-Actin	17.7284
	HD3	IL-1B	31.2446	31.6637			b-Actin	17.3303	17.4628				14.2009		0.54052	0.687523
	HD3	IL-1B	32.0828				b-Actin	17.5954
	HD4	IL-1B	32.365	32.1132			b-Actin	18.462	18.0144				14.0988		0.438452	0.737926
	HD4	IL-1B	31.8615				b-Actin	17.5669
	Sample Name	Target Name	Cт	Cт AVG	AVG of group	SD of group	Housekeeping gene	Cт	Cт AVG	AVG of group	SD of group		ΔCt	ΔCt of Ctl	ΔΔCt	fold change	AVG	SD
	CTL1	IL-6	30.9454	31.1509	31.3206	0.284149	b-Actin	17.4834	17.7497	17.7251	0.361276		13.4012	13.5955	-0.194308	1.14418	1.05014	0.369754
	CTL1	IL-6	31.3563				b-Actin	18.0159
	CTL2	IL-6	31.6872	31.7435			b-Actin	17.5075	17.4886				14.2549		0.659394	0.633144
	CTL2	IL-6	31.7999				b-Actin	17.4698
	CTL3	IL-6	31.3765	31.1585			b-Actin	17.3248	17.4358				13.7227		0.127224	0.915592
	CTL3	IL-6	30.9406				b-Actin	17.5468
	CTL4	IL-6	31.5267	31.2297			b-Actin	17.8112	18.2264				13.0032		-0.59231	1.50766
	CTL4	IL-6	30.9326				b-Actin	18.6417
	LD1	IL-6	32.1841	32.2658	31.4445	0.552083	b-Actin	17.5683	17.4974	17.3888	0.197089		14.7684		1.1729	0.443528	0.757984	0.233087
	LD1	IL-6	32.3476				b-Actin	17.4265
	LD2	IL-6	31.302	31.2613			b-Actin	17.35	17.3588				13.9024		0.30691	0.808372
	LD2	IL-6	31.2205				b-Actin	17.3676
	LD3	IL-6	31.4305	31.1615			b-Actin	17.5724	17.574				13.5875		-0.00800037	1.00556
	LD3	IL-6	30.8925				b-Actin	17.5755
	LD4	IL-6	31.2754	31.0893			b-Actin	17.1746	17.1251				13.9642		0.368709	0.774475
	LD4	IL-6	30.9032				b-Actin	17.0755
	HD1	IL-6	31.479	31.4148	31.2969	0.221731	b-Actin	17.1736	17.5739	17.8427	0.397377		13.8409		0.245376	0.843596	1.12196	0.237556
	HD1	IL-6	31.3505				b-Actin	17.9742
	HD2	IL-6	31.6275	31.4119			b-Actin	18.9113	18.3198				13.0921		-0.503454	1.4176
	HD2	IL-6	31.1963				b-Actin	17.7284
	HD3	IL-6	30.997	30.9645			b-Actin	17.3303	17.4628				13.5017		-0.093811	1.06719
	HD3	IL-6	30.9321				b-Actin	17.5954
	HD4	IL-6	31.2328	31.3965			b-Actin	18.462	18.0144				13.3821		-0.213462	1.15947
	HD4	IL-6	31.5602				b-Actin	17.5669
	Sample Name	Target Name	Cт	Cт AVG	AVG of group	SD of group	Housekeeping gene	Cт	Cт AVG	AVG of group	SD of group		ΔCt	ΔCt of Ctl	ΔΔCt	fold change	AVG	SD
	CTL1	HO-1	27.9423	27.9214	27.828	0.151143	b-Actin	18.8054	18.8054	18.681	0.185197		9.11599	9.14701	-0.0310197	1.02173	1.01081	0.16276
	CTL1	HO-1	27.9004				b-Actin
	CTL2	HO-1	27.9378	27.9546			b-Actin	18.2774	18.4446				9.51001		0.363	0.777546
	CTL2	HO-1	27.9715				b-Actin	18.6119
	CTL3	HO-1	27.5898	27.6191			b-Actin	18.6245	18.6245				8.99453		-0.152474	1.11147
	CTL3	HO-1	27.6484				b-Actin
	CTL4	HO-1	27.8294	27.8169			b-Actin	18.9262	18.8494				8.9675		-0.179507	1.1325
	CTL4	HO-1	27.8044				b-Actin	18.7727
	LD1	HO-1	27.9286	27.9003	27.7945	0.11252	b-Actin	18.6178	18.6054	18.3802	0.269475		9.29489		0.147879	0.902576	0.835065	0.0962321
	LD1	HO-1	27.8721				b-Actin	18.5931
	LD2	HO-1	27.7687	27.7418			b-Actin	18.6596	18.1386				9.60315		0.456148	0.72893
	LD2	HO-1	27.7149				b-Actin	17.6176
	LD3	HO-1	27.8601	27.8742			b-Actin	18.5607	18.6214				9.25286		0.105853	0.929256
	LD3	HO-1	27.8884				b-Actin	18.6821
	LD4	HO-1	27.7679	27.6617			b-Actin	18.4827	18.1553				9.50639		0.359381	0.779499
	LD4	HO-1	27.5554				b-Actin	17.8278
	HD1	HO-1	27.536	27.5271	27.6666	0.110648	b-Actin	18.7227	18.7719	18.6577	0.156257		8.75521		-0.391799	1.31203	1.11036	0.169743
	HD1	HO-1	27.5183				b-Actin	18.8212
	HD2	HO-1	27.8042	27.7612			b-Actin	18.726	18.4628				9.29847		0.151461	0.900338
	HD2	HO-1	27.7183				b-Actin	18.1995
	HD3	HO-1	27.6494	27.7495			b-Actin	18.677	18.7954				8.95414		-0.192862	1.14303
	HD3	HO-1	27.8497				b-Actin	18.9138
	HD4	HO-1	27.6451	27.6287			b-Actin	18.559	18.6008				9.02793		-0.119076	1.08604
	HD4	HO-1	27.6122				b-Actin	18.6425
	CTL1	NQO1	26.2225	26.2626	25.887	0.266226	b-Actin	18.8054	18.8054	18.681	0.185197		7.4572	7.20596	0.251236	0.840176	1.01362	0.191996
	CTL1	NQO1	26.3027				b-Actin
	CTL2	NQO1	25.8074	25.8681			b-Actin	18.2774	18.4446				7.42344		0.217479	0.860067
	CTL2	NQO1	25.9288				b-Actin	18.6119
	CTL3	NQO1	25.6003	25.6472			b-Actin	18.6245	18.6245				7.02263		-0.183334	1.13551
	CTL3	NQO1	25.694				b-Actin
	CTL4	NQO1	25.7769	25.77			b-Actin	18.9262	18.8494				6.92058		-0.28538	1.21873
	CTL4	NQO1	25.7631				b-Actin	18.7727
	LD1	NQO1	25.6848	25.6808	25.6417	0.106826	b-Actin	18.6178	18.6054	18.3802	0.269475		7.07536		-0.130604	1.09475	0.971617	0.153051
	LD1	NQO1	25.6767				b-Actin	18.5931
	LD2	NQO1	25.4658	25.4826			b-Actin	18.6596	18.1386				7.34395		0.137993	0.908783
	LD2	NQO1	25.4994				b-Actin	17.6176
	LD3	NQO1	25.6387	25.6918			b-Actin	18.5607	18.6214				7.07037		-0.135592	1.09854
	LD3	NQO1	25.7448				b-Actin	18.6821
	LD4	NQO1	25.6859	25.7116			b-Actin	18.4827	18.1553				7.55631		0.350354	0.784391
	LD4	NQO1	25.7373				b-Actin	17.8278
	HD1	NQO1	25.2571	25.2329	25.4288	0.149373	b-Actin	18.7227	18.7719	18.6577	0.156257		6.46098		-0.74498	1.67595	1.37144	0.264476
	HD1	NQO1	25.2087				b-Actin	18.8212
	HD2	NQO1	25.5778	25.5962			b-Actin	18.726	18.4628				7.13346		-0.0724964	1.05153
	HD2	NQO1	25.6147				b-Actin	18.1995
	HD3	NQO1	25.4353	25.4507			b-Actin	18.677	18.7954				6.6553		-0.550655	1.46475
	HD3	NQO1	25.4661				b-Actin	18.9138
	HD4	NQO1	25.4791	25.4354			b-Actin	18.559	18.6008				6.83465		-0.371313	1.29353
	HD4	NQO1	25.3917				b-Actin	18.6425
