# Supplementary material for: Peripubertal Bisphenol A Exposure Imparts Detrimental Age-Related Changes in Body Composition, Cognition, and Hydrogen Sulfide Production Capacities
Source: Antioxid Redox Signal. 2022 Jun 3;36(16-18):1246–67. doi: 10.1089/ars.2020.8226 (PMC9221154; doi:10.1089/ars.2020.8226)
Supplement: Supplemental data [file Supp_Figure6a.xlsx]

## Sheet: Figure 6
Figure 6A Kidney H2S production capacity.										Figure 6B Brain H2S production capacity.
Young: Upper first 3 rows.										Young:
Aged: Upper first 3 rows.										Aged:
Figure 6D Western blot of Young Kidney
CBS
CGL
αTubulin
Figure 6E Western blot of Young Brain
CBS
GAPDH

## Sheet: S Figure 6
Figure 6 Liver H2S production capacity.
Young: Upper first 3 rows.
Aged: Upper first 3 rows.
