# Supplementary material for: Peripubertal Bisphenol A Exposure Imparts Detrimental Age-Related Changes in Body Composition, Cognition, and Hydrogen Sulfide Production Capacities
Source: Antioxid Redox Signal. 2022 Jun 3;36(16-18):1246–67. doi: 10.1089/ars.2020.8226 (PMC9221154; doi:10.1089/ars.2020.8226)
Supplement: Supplemental data [file Supp_Fig2.xlsx]

## Sheet: Supplemental Figure 2
Supplemental Figure 2A: Young Group Food Intake
		Food Intake (g/day/g B.W.)
	On BPA Diet (week)	CTL					LD BPA					HD BPA
	0	0.23	0.32	0.35	0.29	0.27	0.22	0.35	0.32	0.42	0.32	0.27	0.26	0.27	0.3	0.29
	2	0.2	0.28	0.29	0.24	0.24	0.17	0.25	0.26	0.33	0.21	0.26	0.24	0.25	0.27	0.29
	3	0.16	0.23	0.24	0.2	0.2	0.16	0.25	0.23	0.3	0.2	0.22	0.21	0.21	0.23	0.24
	5	0.18	0.25	0.26	0.22	0.21	0.16	0.25	0.22	0.27	0.2	0.22	0.21	0.2	0.22	0.24
Supplemental Figure 2B: Aged Group Food Intake
	Food Intake (g/day/g B.W.)
	CTL	LD	HD
	0.16	0.16	0.11
	0.16	0.16	0.15
	0.15	0.14	0.16
	0.16	0.13	0.14
	0.16	0.15	0.15
	0.18	0.11	0.15
	0.12	0.13	0.13
	0.12	0.14	0.16
Supplemental Figure 2C: Young Group IGF-1
	IGF-1 after 5 wk of BPA exposure relative to baseline
	CTL	LD	HD
	2.1	0.87	1.14
	1.32	1.01	1.48
	1.04	1.01	1.25
	0.84	1.04	0.96
	1.09	1.25	1.33
	0.88	2.46	1.19
	0.93	1.04	1.1
	1.09	2.09	2.1
	1.36	1.09	1.26
	3.17	1.8	1.18
	1.21	1.3	1.48
	1.29	1.33	0.93
	0.88	0.69	1.18
	0.82	0.99	1.36
	0.82	0.69	1.28
	0.93	1.2	1.33
	0.9	0.6	0.88
Supplemental Figure 2D: Young Group tT4
	Fold change in serum tT4 relative to individual baseline of 5-wk age
	CTL	LD	HD
	1.69	1.61	1.03
	3.24	2.42	0.91
	0.61	1.89	2.93
	1.85	0.44	0.43
	0.25	8.5	4.66
	2.36	0.43
	2.97	1.79
	3.05	0.95	1.75
	0.17	0.87	4.14
	0.56	1.08	1.88
	1.8	0.92	2.82
	1.36	0.73	2.72
	1.09	0.84	1.2
	0.9	0.85	1.31
	0.93	1.17	1.41
	1.06	1.54	1.09
	1.25	0.65	0.67
Supplemental Figure 2E: Aged Group IGF-1
	Fold change in serum IGF-1 relative to individual baseline of 5-wk age
	CTL	LD	HD
	0.917	1.89	1.21
	0.912	1.707	1.11
	0.817	1.271	1.03
	0.885	1.457	1.955
	1.094	0.829	1.161
	1.93	1.009	1.082
	1.424	0.951	1.478
	1.219	0.92	0.897
Supplemental Figure 2F: Aged Group tT4
	Fold change in serum tT4 relative to individual baseline of 5-wk age
	CTL	LD	HD
	1.094	1.009	0.725
	4.113	0.55	2.631
	4.484	1.202	1.223
	4.905	1.369	1.358
	0.665	0.271	1.743
	1.213	1.045	1.048
	1.744	1.118	0.765
	1.079	0.368	0.558
Figure 2G: Aged Group Fasting Glocose
	Glucose (mg/dL) after 4-hr fasting
	CTL	LD	HD
	118	106	141
	95	167	125
	154	151	170
	189	202	149
