# Supplementary material for: Peripubertal Bisphenol A Exposure Imparts Detrimental Age-Related Changes in Body Composition, Cognition, and Hydrogen Sulfide Production Capacities
Source: Antioxid Redox Signal. 2022 Jun 3;36(16-18):1246–67. doi: 10.1089/ars.2020.8226 (PMC9221154; doi:10.1089/ars.2020.8226)
Supplement: Supplemental data [file Supp_Fig3.xlsx]

## Sheet: Sheet1
SUPPLEMENTAL FIGURE 3A: VELOCITY
		CTL									LD									HD
	Young	94.2325	129.23	121.088	127.104	107.168	93.19	105.11	92.15	96.17	103.306	81.7108	95.4554	89.0007	97.4796	95.16	116.94	95.03	108.12	100.184	108.429	110.772	112.596	99.405	82.46	116.49	94.68	95.33
	Aged	71.2155	52.3411	36.0142	62.7448	44.3869	50.0296	54.4383	52.4		69.8481	53.7083	70.8708	72.762	54.2539	50.6111	69.1394	33.3192		43.9321	70.4417	53.091	45.0997	43.5094	83.1887	70.3464	69.6206
SUPPLEMENTAL FIGURE 3B: FREQUENCY TO INNER ZONE
		CTL									LD									HD
	Young	60	61	51	70	41	56	80	22	57	50	45	33	52	57	49	46	52	81	58	75	58	49	35	33	44	39	53
	Aged	14	11	5	20	13	11	20	25		29	12	31	24	7	10	11	1		8	30	18	20	12	46	19	28
SUPPLEMENTAL FIGURE 3C: CORRELATION OF BILI NUMBER AND DURATION IN INNER ZONE
	boli number	dur in inner zone
	7	111.743
	4	62.7281
	4	50.7163
	3	72.5043
	2	52.418
	5	67.83
	0	131.3
	0	128.79
	5	24.09
	5	89.8213
	5	67.5328
	4	40.473
	2	86.5514
	5	43.209
	2	41.04
	3	51.38
	2	105.27
	0	161.93
	3	132.863
	2	96.728
	0	64.6967
	6	47.9469
	9	34.7006
	3	49.82
	3	121.19
	0	38.2
	3	65.7
