# Supplementary material for: Peripubertal Bisphenol A Exposure Imparts Detrimental Age-Related Changes in Body Composition, Cognition, and Hydrogen Sulfide Production Capacities
Source: Antioxid Redox Signal. 2022 Jun 3;36(16-18):1246–67. doi: 10.1089/ars.2020.8226 (PMC9221154; doi:10.1089/ars.2020.8226)
Supplement: Supplemental data [file Supp_Fig4.xlsx]

## Sheet: Sheet1
SUPPLEMENTAL FIGURE 4A: DURATION IN SAMPLE TRIAL
		CTL Young									LD Young									HD Young									CTL Aged									LD Aged									HD Aged
	Mvd Obj	34.2335	40.5063	27.3268	25.8586	33.5996	51.85	53.79	50.85	64.13	20.4534	24.7909	31.2639	39.839	22.789	45.98	58.12	40.51		23.1894	25.8586	37.3032	73.8056	22.1217	35.77	34.1	38.24	56.26	7.77	22.76	15.45	24.52	35.33	8.07				17.62	21.39	11.74	7.01	14.81	37.57				26.09	12.18	12.88
	Unmvd Obj	21.8547	42.2747	30.3964	25.7919	25.2247	33.37	48.85	45.31	20.22	13.7802	37.5367	41.7742	31.4308	54.8871	41.71	46.71	27.69		32.8321	23.6899	45.0107	41.7742	35.9352	28.23	37.97	43.24	25.49	19.99	18.25	9.98	24.26	7.67	6.04				18.5181	21.2208	13.7802	4.70461	13.4131	5.105				2.33562	18.7517	7.14032
SUPPLEMENTAL FIGURE 4B: DURATION IN 5-MINUTE OF RETENTION TRIAL
		CTL Young									LD Young									HD Young									CTL Aged									LD Aged									HD Aged
	Mvd Obj	45.3778	44.8439	31.7978	22.3886	31.9646	64.93	36.5	52.05	36.9	46.2786	24.7576	22.6555	21.4543	28.9617	30.43	32.83	37.37	9.21*	24.891	22.5221	52.6182	40.3061	25.4583	19.29	61.86	28.63	24.96	23.16	10.14		13.81	8.17	28.06	15.25			27.59	11.18	17.08	10.04		12.45		22.66			35.74	14.91
	Unmvd Obj	27.7939	37.3699	33.6663	51.4504	31.2639	15.42	22.82	46.11	22.49	23.7566	24.3238	69.101	20.6869	41.7075	23.42	14.88	23.49	31.3*	38.8047	23.7232	28.4946	63.8959	13.8135	20.29	16.15	28.09	43.38	7.74	19.12		3.94	24.99	39.74	5.04			22.69	24.29	6.07	14.91		10.61		20.45			12.75	43.78
[truncated: 5 more columns]
