# Supplementary material for: Peripubertal Bisphenol A Exposure Imparts Detrimental Age-Related Changes in Body Composition, Cognition, and Hydrogen Sulfide Production Capacities
Source: Antioxid Redox Signal. 2022 Jun 3;36(16-18):1246–67. doi: 10.1089/ars.2020.8226 (PMC9221154; doi:10.1089/ars.2020.8226)
Supplement: Supplemental data [file Supp_Fig5.xlsx]

## Sheet: Supplemental figure 5
SUPPLEMENTAL FIGURE 5A: DURATION IN SAMPLE TRIAL
		CTL Young									LD Young									HD Young									CTL Aged									LD Aged									HD Aged
	Start	343.1	391.18	510	445.14	550.672	431.122	384.91	418.176	466.023	464.79	412.24	411.37	374.3	457.248	338.632	441.365	413.371	522.578	389.52	418.68	376.14	367.83	413.939	420.011	456.447	410.168		468.53	491.88	463.65	494.55	664.48	470.68	421.51	226.19		342.25	374.79	363.26	433.34	476.83	602.49	481.34	598.87		340.85	498.87	413.51
	Known	440.1	443.67	306.47	302.26	255.75	421.413	474.064	401.66	392.985	371.13	393.62	423.05	441.97	383.676	507.864	408.233	445.269	321.014	444.34	367.99	469.63	488.85	433.291	418.209	357.016	414.239		376	342.82	389.05	353.31	192.32	321.52	398.21	572.16		457.05	483.21	408.83	386.38	394.39	256.57	371.96	267.8		491.41	363.82	420.93
	Center	114.68	56.22	82.38	151.15	36.0019	44.31	38.0039	77.1756	38.471	62.79	92.79	64.66	82.58	56.2884	50.7163	46.4455	39.1383	54.1864	65.1	112.24	52.92	43.38	45.5446	57.5563	78.7104	69.3345		54.65	65.3	45.98	50.58	42.68	107.81	63.4	101.23		100.7	42.01	125.79	80.28	26.69	40.94	46.05	33.33		67.73	37.3	65.56
SUPPLEMENTAL FIGURE 5b: DURATION IN 5-MINUTE OF RETENTION TRIAL.
		CTL Young									LD Young									HD Young									CTL Aged									LD Aged									HD Aged
	Target	125.99	146.08	115.15	105.2	69.1	130.9	79.01	110.07	95.03	104.17	100.9	125.82	127.79	92.12	93.89	126.36	66.23	77.48	98.76	124.09	110.61	89.55	97.56	68.93	74.21	83.85	119.75*	61.1265	82.781	206.769	56.1216	51.2835	58.8576	66.0647	94.0588		82.6142	92.2904	96.1942	48.7477	133.064	115.146	46.1452	20.1197		77.8429	48.5142	42.8419
	Start	51.38	63.4	82.51	100.57	136.23	81.18	127.06	98.16	136.57	147.04	95.33	74.64	83.62	101.23	85.92	73.57	90.15	72.74	106.47	77.21	69.6	89.29	61.89	118.08	139.9	68.53	87.15*	99.2305	133.03	40.6732	120.251	201.097	190.787	147.811	67.5328		122.553	79.7781	84.7163	142.173	108.873	100.098	116.981	247.376		89.8546	176.973	141.539
	Known	87.49	57.12	57.46	71.04	59.52	62.76	85.25	69.53	31.3	31.33	74.61	44.74	64.26	83.38	85.78	84.58	102.77	128.99	60.96	69.3	81.75	84.78	103.87	75.24	62.06	115.55	74.34*	126.39	69.3345	32.8321	116.781	32.4651	40.9401	69.7349	118.516		70.836	98.5632	54.2531	66.365	41.9744	60.8596	129.493	17.4171		102.767	61.5936	94.4258
	Center	35.1	27.63	35	21.19	33.1	22.09	5.54	18.35	33.33	14.68	22.52	48.48	19.49	20.42	32.7	13.35	40.41	20.72	31.5	25.12	34.47	32.57	34.27	35.97	21.05	30.3	16.52*	13.313	14.9146	19.7527	6.90676	15.2149	9.47594	16.3827	19.9529		22.3886	29.4288	64.8969	42.7752	16.1491	23.9568	7.44062	14.3474		29.5956	10.4769	21.2541
SUPPLEMENTAL FIGURE 5C:
	FREQUCNEY TO THE ARM IN 5-MINUTE OF RETENTION TRIAL
		CTL Young									LD Young									HD Young									CTL Aged									LD Aged									HD Aged
	Target	16	26	29	9	13	19	10	21	15	11	18	27	15	16	13	23	12	14	18	15	19	16	15	11	10	9		11	12	14	6	12	6	8	10		10	10	26	12	14	14	6	4		10	5	6
	Start	11	19	28	10	14	17	6	17	14	18	16	28	10	13	10	12	17	6	11	15	13	16	14	23	8	9		6	7	6	3	5	6	6	21		15	9	10	14	12	15	7	12		9	5	11
	Known	13	15	12	9	11	14	6	20	5	5	10	12	14	9	10	14	14	8	10	9	23	19	12	10	7	23		7	6	8	5	3	3	4	11		4	21	9	20	5	9	7	5		13	5	6
	PERCENTAGE % OF FREQUCNEY TO THE ARM IN 5-MINUTE OF RETENTION TRIAL
		CTL									LD									HD
	Young	40	43.33	42.03	32.14	34.21	38	45.45	36.21	44.12	32.35	40.91	40.3	38.46	42.11	39.39	46.94	27.91	50	46.15	38.46	34.55	31.37	36.59	25	40	21.95
	Aged	45.83	48	50	42.86	60	40	44.44	23.81		34.48	25	57.78	26.09	45.16	36.84	30	19.05		31.25	33.33	26.09	63.33	47.83	38.24	38.46
SUPPLEMENTAL FIGURE 5D: LATENCY TO TARGET ARM
		CTL									LD									HD
	Young	2.34	0	0	1.6	7.61	7.44	7.44	3.6	3.74	4.57	16.48	10.81	4.64	1.7	26.36	0.77	6.77	1.57	1.4	13.18	8.74	7.37	5.44	15.95	55.89	5.31
	Aged	3.67026	5.83905	4.37095	15.3484	12.5123	10.0098	51.1167	4.17075		4.53778	3.63689	2.30225	1.5682	9.07555	7.10696	7.14032	15.8488		12.9126	2.33562	3.5368	7.80764	7.50735	9.64277	6.6732	6.6732*
[truncated: 4 more columns]
