# Supplementary material for: Peripubertal Bisphenol A Exposure Imparts Detrimental Age-Related Changes in Body Composition, Cognition, and Hydrogen Sulfide Production Capacities
Source: Antioxid Redox Signal. 2022 Jun 3;36(16-18):1246–67. doi: 10.1089/ars.2020.8226 (PMC9221154; doi:10.1089/ars.2020.8226)
Supplement: Supplemental data [file Supp_Fig6.xlsx]

## Sheet: Sheet1
SUPPLEMENTAL FIGURE 6A: FOLD CHANGE OF H2S PRODUCTION CAPACITY COMPARED TO THE CTL GROUP IN LIVER
		CTL											LD											HD
	10-wk	1.12	0.95	0.95	0.97	1.16	1.03	0.69	1.02	1.11			0.99	0.94	1	1.04	0.8	0.8	1.24	1.39	1.16			1.07	0.88	0.94	0.96	1.06	1.28	1.15	1.25	1.34
	83-wk	0.99	0.89	1.09	1.02	1.08	1.15	0.84	0.95				1.14	1.13	1.12	1.08	1.1	1.2	1.05	1.08				1.1	1.25	1.22	1.19	1.14	1.04	0.88	1.24
